# Supplementary material for: 2-Ethyl-3-hy­droxy-1-isopropyl-4-pyridone
Source: Acta Crystallogr Sect E Struct Rep Online. 2012 Oct 27;68(Pt 11):o3235–6. doi: 10.1107/S1600536812044091 (PMC3515315; doi:10.1107/S1600536812044091)
Supplement: Supplementary file 1 [file e-68-o3235-sup1.cif]

##############################################################################
#                                                                            #
# This CIF contains the data in a paper accepted for publication in          #
# Acta Crystallographica Section E. It conforms to the requirements of       #
# Notes for Authors for Acta Crystallographica Section E, and has been       #
# peer reviewed under the auspices of the IUCr Commission on Journals.       #
#                                                                            #
# Full details of the Crystallographic Information File format               #
# are given in the paper "The Crystallographic Information File (CIF):       #
# a New Standard Archive File for Crystallography" by S. R. Hall, F. H.      #
# Allen and I. D. Brown [Acta Cryst. (1991), A47, 655-685].                  #
#                                                                            #
# The current version of the core CIF dictionary is obtainable from          #
# ftp://ftp.iucr.org/pub/cif_core.dic.                                       #
#                                                                            #
# Software is freely available for graphical display of the structure(s)     #
# in this CIF. For information consult the CIF software page                 #
# http://www.iucr.org/resources/cif/software.                                #
#                                                                            #
# This file may be used for bona fide research purposes within the           #
# scientific community so long as proper attribution is given to the journal # 
# article from which it was obtained.                                        #
#                                                                            #
##############################################################################
data_global
_audit_creation_method     'WinGX routine CIF_UPDATE'
_audit_conform_dict_name     cif_core.dic
_audit_conform_dict_version     2.4
_journal_data_validation_number     ?
_journal_date_recd_electronic     2012-10-02
_journal_date_accepted     2012-10-24
_journal_name_full     'Acta Crystallographica, Section E'
_journal_year     2012
_journal_volume     68
_journal_issue     11
_journal_page_first     o3235
_journal_page_last     o3236
_journal_paper_category     QO
_journal_paper_doi     10.1107/S1600536812044091
_journal_coeditor_code     ZL2508
_publ_contact_author_name     'Schutte, M.'
_publ_contact_author_address
;
Department of Chemistry
University of the Free State
PO Box 339
Bloemfontein
9301
South Africa
;
_publ_contact_author_email     schuttem@ufs.ac.za
_publ_contact_author_fax     '00(51)4446384'
_publ_contact_author_phone     '00(51)4019896'
_publ_section_title
;
2-Ethyl-3-hydroxy-1-isopropyl-4-pyridone
;
loop_
    _publ_author_name
    _publ_author_footnote
    _publ_author_address
    'Molokoane, Pule P.' ?
;
Department of Chemistry
University of Free State
Bloemfontein
9301
PO Box 339
South Africa
;
    'Schutte, M.' ?
;
Department of Chemistry
University of Free State
Bloemfontein
9301
PO Box 339
South Africa
;
    'Steyl, G.' ?
;
Department of Chemistry
University of Free State
Bloemfontein
9301
PO Box 339
South Africa
;
data_I
_audit_creation_method     'WinGX routine CIF_UPDATE'
_chemical_name_systematic
;
2-Ethyl-3-hydroxy-1-isopropyl-4-pyridone
;
_chemical_formula_moiety     'C10 H15 N O2'
_chemical_formula_sum     'C10 H15 N O2'
_chemical_formula_iupac     'C10 H15 N O2'
_chemical_formula_weight     181.23
_symmetry_cell_setting     orthorhombic
_symmetry_space_group_name_H-M     'P b c a'
_symmetry_space_group_name_Hall     '-P 2ac 2ab'
loop_
    _symmetry_equiv_pos_as_xyz
    'x, y, z'
    '-x+1/2, -y, z+1/2'
    'x+1/2, -y+1/2, -z'
    '-x, y+1/2, -z+1/2'
    '-x, -y, -z'
    'x-1/2, y, -z-1/2'
    '-x-1/2, y-1/2, z'
    'x, -y-1/2, z-1/2'
_cell_length_a     11.7408(2)
_cell_length_b     13.3554(2)
_cell_length_c     37.5523(8)
_cell_angle_alpha     90
_cell_angle_beta     90
_cell_angle_gamma     90
_cell_volume     5888.32(18)
_cell_formula_units_Z     24
_cell_measurement_reflns_used     9920
_cell_measurement_theta_min     2.37
_cell_measurement_theta_max     28.29
_cell_measurement_temperature     100(2)
_exptl_crystal_description     cuboid
_exptl_crystal_colour     pink
_exptl_crystal_size_max     0.434
_exptl_crystal_size_mid     0.32
_exptl_crystal_size_min     0.164
_exptl_crystal_density_diffrn     1.227
_exptl_crystal_density_meas     1.227
_exptl_crystal_density_method     'not measured'
_exptl_crystal_F_000     2352
_exptl_absorpt_coefficient_mu     0.085
_exptl_absorpt_correction_type     multi-scan
_exptl_absorpt_process_details     '(SADABS; Bruker, 2008)'
_exptl_absorpt_correction_T_min     0.968
_exptl_absorpt_correction_T_max     0.986
_exptl_special_details     ?
_diffrn_ambient_temperature     100(2)
_diffrn_radiation_type     MoK\a
_diffrn_radiation_wavelength     0.71073
_diffrn_radiation_monochromator     graphite
_diffrn_measurement_device_type     'Bruker APEXII CCD'
_diffrn_measurement_method     '\f and \w scans'
_diffrn_reflns_number     66795
_diffrn_reflns_av_R_equivalents     0.0405
_diffrn_reflns_theta_min     2.05
_diffrn_reflns_theta_max     28.35
_diffrn_reflns_theta_full     28.35
_diffrn_measured_fraction_theta_max     0.999
_diffrn_measured_fraction_theta_full     0.999
_diffrn_reflns_limit_h_min     -15
_diffrn_reflns_limit_h_max     15
_diffrn_reflns_limit_k_min     -17
_diffrn_reflns_limit_k_max     14
_diffrn_reflns_limit_l_min     -50
_diffrn_reflns_limit_l_max     49
_refine_special_details
;
Refinement of <i>F</i>^2^ against ALL reflections. The weighted <i>R</i>-factor
<i>wR</i> and goodness of fit <i>S</i> are based on <i>F</i>^2^, conventional
<i>R</i>-factors <i>R</i> are based on <i>F</i>, with <i>F</i> set to zero for
negative <i>F</i>^2^. The threshold expression of <i>F</i>^2^ >
2\s(<i>F</i>^2^) is used only for calculating <i>R</i>-factors(gt) <i>etc</i>.
and is not relevant to the choice of reflections for refinement.
<i>R</i>-factors based on <i>F</i>^2^ are statistically about twice as large
as those based on <i>F</i>, and <i>R</i>- factors based on ALL data will be
even larger.
;
_reflns_number_total     7343
_reflns_number_gt     5939
_reflns_threshold_expression     I>2\s(I)
_refine_ls_structure_factor_coef     Fsqd
_refine_ls_matrix_type     full
_refine_ls_R_factor_all     0.0548
_refine_ls_R_factor_gt     0.0414
_refine_ls_wR_factor_ref     0.1111
_refine_ls_goodness_of_fit_ref     1.012
_refine_ls_restrained_S_all     1.012
_refine_ls_number_reflns     7343
_refine_ls_number_parameters     373
_refine_ls_number_restraints     0
_refine_ls_hydrogen_treatment     mixed
_refine_ls_weighting_scheme     calc
_refine_ls_weighting_details
         'calc w=1/[\s^2^(Fo^2^)+(0.0549P)^2^+2.2867P] where P=(Fo^2^+2Fc^2^)/3'
_atom_sites_solution_hydrogens     geom
_atom_sites_solution_primary     direct
_atom_sites_solution_secondary     difmap
_refine_ls_shift/su_max     0.001
_refine_ls_shift/su_mean     0
_refine_diff_density_max     0.31
_refine_diff_density_min     -0.282
_refine_ls_extinction_method     none
loop_
    _atom_type_symbol
    _atom_type_description
    _atom_type_scat_dispersion_real
    _atom_type_scat_dispersion_imag
    _atom_type_scat_source
    C C 0.0033 0.0016 'International Tables Vol C Tables 4.2.6.8 and 6.1.1.4'
    H H 0 0 'International Tables Vol C Tables 4.2.6.8 and 6.1.1.4'
    N N 0.0061 0.0033 'International Tables Vol C Tables 4.2.6.8 and 6.1.1.4'
    O O 0.0106 0.006 'International Tables Vol C Tables 4.2.6.8 and 6.1.1.4'
_computing_data_collection     'APEX2 (Bruker, 2008)'
_computing_cell_refinement     'SAINT-Plus (Bruker, 2008)'
_computing_data_reduction     'SAINT-Plus (Bruker, 2008)'
_computing_structure_solution     'SHELXS97 (Sheldrick, 2008)'
_computing_structure_refinement     'SHELXL97 (Sheldrick, 2008)'
_computing_molecular_graphics     'DIAMOND (Brandenburg & Putz, 2005)'
_computing_publication_material     'WinGX (Farrugia, 1999)'
loop_
    _atom_site_type_symbol
    _atom_site_label
    _atom_site_fract_x
    _atom_site_fract_y
    _atom_site_fract_z
    _atom_site_U_iso_or_equiv
    _atom_site_adp_type
    _atom_site_calc_flag
    _atom_site_refinement_flags
    _atom_site_occupancy
    _atom_site_disorder_assembly
    _atom_site_disorder_group
    O O1A 0.91293(7) 0.19653(6) 0.67343(2) 0.01841(18) Uani d . 1 . .
    O O2A 0.82821(8) 0.01809(6) 0.64712(3) 0.0239(2) Uani d . 1 . .
    N N1A 0.59980(8) 0.18817(7) 0.62554(3) 0.0163(2) Uani d . 1 . .
    C C1A 0.66341(10) 0.10117(8) 0.62811(3) 0.0172(2) Uani d . 1 . .
    C C2A 0.76777(10) 0.10457(8) 0.64456(3) 0.0169(2) Uani d . 1 . .
    C C3A 0.81506(10) 0.19473(9) 0.65940(3) 0.0154(2) Uani d . 1 . .
    C C4A 0.74207(10) 0.27933(9) 0.65694(3) 0.0180(2) Uani d . 1 . .
    H H4A 0.7658 0.3411 0.667 0.022 Uiso calc R 1 . .
    C C5A 0.63923(10) 0.27388(9) 0.64048(3) 0.0185(2) Uani d . 1 . .
    H H5A 0.5932 0.3323 0.6394 0.022 Uiso calc R 1 . .
    C C6A 0.48310(10) 0.18759(9) 0.60952(3) 0.0199(3) Uani d . 1 . .
    H H6A 0.4814 0.1348 0.5906 0.024 Uiso calc R 1 . .
    C C7A 0.45372(11) 0.28715(10) 0.59208(4) 0.0229(3) Uani d . 1 . .
    H H7A1 0.5154 0.3068 0.5759 0.034 Uiso calc R 1 . .
    H H7A2 0.4442 0.3385 0.6105 0.034 Uiso calc R 1 . .
    H H7A3 0.3827 0.2803 0.5786 0.034 Uiso calc R 1 . .
    C C8A 0.39681(11) 0.15899(10) 0.63795(4) 0.0275(3) Uani d . 1 . .
    H H8A1 0.4159 0.0929 0.6476 0.041 Uiso calc R 1 . .
    H H8A2 0.3205 0.157 0.6274 0.041 Uiso calc R 1 . .
    H H8A3 0.3985 0.2086 0.6572 0.041 Uiso calc R 1 . .
    C C9A 0.62142(11) 0.00365(9) 0.61273(4) 0.0227(3) Uani d . 1 . .
    H H9A1 0.5382 0.0083 0.6088 0.027 Uiso calc R 1 . .
    H H9A2 0.6351 -0.0506 0.6302 0.027 Uiso calc R 1 . .
    C C10A 0.67925(13) -0.02331(11) 0.57770(4) 0.0336(3) Uani d . 1 . .
    H H10G 0.6521 -0.0889 0.5696 0.05 Uiso calc R 1 . .
    H H10H 0.7619 -0.0258 0.5812 0.05 Uiso calc R 1 . .
    H H10I 0.661 0.0274 0.5597 0.05 Uiso calc R 1 . .
    O O1B 0.56596(7) 0.03944(7) 0.46383(3) 0.0233(2) Uani d . 1 . .
    O O2B 0.59291(8) -0.13800(7) 0.50044(3) 0.0222(2) Uani d . 1 . .
    N N1B 0.84051(9) -0.14085(8) 0.44368(3) 0.0189(2) Uani d . 1 . .
    C C1B 0.76037(10) -0.16947(9) 0.46869(3) 0.0175(2) Uani d . 1 . .
    C C2B 0.66930(10) -0.10833(9) 0.47560(3) 0.0165(2) Uani d . 1 . .
    C C3B 0.65095(10) -0.01527(9) 0.45722(3) 0.0181(2) Uani d . 1 . .
    C C4B 0.73506(12) 0.00685(10) 0.43113(4) 0.0240(3) Uani d . 1 . .
    H H4B 0.7278 0.0662 0.4174 0.029 Uiso calc R 1 . .
    C C5B 0.82553(11) -0.05457(10) 0.42527(4) 0.0233(3) Uani d . 1 . .
    H H5B 0.88 -0.0364 0.4077 0.028 Uiso calc R 1 . .
    C C6B 0.94331(11) -0.20294(10) 0.43529(4) 0.0232(3) Uani d . 1 . .
    H H6B 0.9474 -0.2587 0.453 0.028 Uiso calc R 1 . .
    C C7B 1.05136(12) -0.14100(13) 0.43862(5) 0.0384(4) Uani d . 1 . .
    H H7B1 1.0522 -0.107 0.4617 0.058 Uiso calc R 1 . .
    H H7B2 1.0537 -0.0911 0.4195 0.058 Uiso calc R 1 . .
    H H7B3 1.1179 -0.185 0.4367 0.058 Uiso calc R 1 . .
    C C8B 0.93117(13) -0.24888(10) 0.39849(4) 0.0284(3) Uani d . 1 . .
    H H8B1 0.8596 -0.2864 0.3972 0.043 Uiso calc R 1 . .
    H H8B2 0.9952 -0.2942 0.394 0.043 Uiso calc R 1 . .
    H H8B3 0.9309 -0.1956 0.3805 0.043 Uiso calc R 1 . .
    C C9B 0.77378(11) -0.26520(9) 0.48918(3) 0.0232(3) Uani d . 1 . .
    H H9B1 0.8115 -0.3158 0.4739 0.028 Uiso calc R 1 . .
    H H9B2 0.6976 -0.2912 0.4957 0.028 Uiso calc R 1 . .
    C C10B 0.84408(13) -0.24934(12) 0.52279(4) 0.0330(3) Uani d . 1 . .
    H H10D 0.848 -0.3121 0.5362 0.05 Uiso calc R 1 . .
    H H10E 0.8083 -0.1976 0.5375 0.05 Uiso calc R 1 . .
    H H10F 0.9212 -0.2281 0.5163 0.05 Uiso calc R 1 . .
    O O1C 0.05201(7) -0.00440(6) 0.65172(2) 0.01955(19) Uani d . 1 . .
    O O2C 0.08600(7) 0.12707(7) 0.70817(2) 0.02100(19) Uani d . 1 . .
    N N1C 0.33901(8) -0.02479(7) 0.71342(3) 0.0154(2) Uani d . 1 . .
    C C1C 0.25752(10) 0.04654(8) 0.72127(3) 0.0152(2) Uani d . 1 . .
    C C2C 0.16221(10) 0.05441(8) 0.70010(3) 0.0156(2) Uani d . 1 . .
    C C3C 0.14118(10) -0.01157(8) 0.67065(3) 0.0154(2) Uani d . 1 . .
    C C4C 0.22771(10) -0.08416(9) 0.66494(3) 0.0174(2) Uani d . 1 . .
    H H4C 0.2196 -0.1306 0.6459 0.021 Uiso calc R 1 . .
    C C5C 0.32200(10) -0.08894(8) 0.68600(3) 0.0176(2) Uani d . 1 . .
    H H5C 0.3776 -0.1389 0.6813 0.021 Uiso calc R 1 . .
    C C6C 0.44322(10) -0.03673(9) 0.73602(3) 0.0176(2) Uani d . 1 . .
    H H6C 0.4545 0.0272 0.7494 0.021 Uiso calc R 1 . .
    C C7C 0.54870(10) -0.05396(10) 0.71333(4) 0.0223(3) Uani d . 1 . .
    H H7C1 0.5542 -0.0013 0.6952 0.033 Uiso calc R 1 . .
    H H7C2 0.5433 -0.1194 0.7016 0.033 Uiso calc R 1 . .
    H H7C3 0.6166 -0.0523 0.7285 0.033 Uiso calc R 1 . .
    C C8C 0.42321(11) -0.11941(10) 0.76313(4) 0.0242(3) Uani d . 1 . .
    H H8C1 0.3555 -0.1036 0.7773 0.036 Uiso calc R 1 . .
    H H8C2 0.4896 -0.1248 0.7788 0.036 Uiso calc R 1 . .
    H H8C3 0.4116 -0.1831 0.7507 0.036 Uiso calc R 1 . .
    C C9C 0.27357(10) 0.11713(8) 0.75202(3) 0.0179(2) Uani d . 1 . .
    H H9C1 0.3138 0.0819 0.7715 0.021 Uiso calc R 1 . .
    H H9C2 0.198 0.138 0.7611 0.021 Uiso calc R 1 . .
    C C10C 0.34170(12) 0.21007(9) 0.74141(4) 0.0240(3) Uani d . 1 . .
    H H10A 0.35 0.2542 0.7621 0.036 Uiso calc R 1 . .
    H H10B 0.3015 0.2458 0.7224 0.036 Uiso calc R 1 . .
    H H10C 0.4172 0.1898 0.7329 0.036 Uiso calc R 1 . .
    H H2A 0.9000(17) 0.0306(14) 0.6530(5) 0.042(5) Uiso d . 1 . .
    H H2B 0.5443(15) -0.0896(14) 0.5054(5) 0.039(5) Uiso d . 1 . .
    H H2C 0.0328(15) 0.1317(13) 0.6922(5) 0.038(5) Uiso d . 1 . .
loop_
    _atom_site_aniso_label
    _atom_site_aniso_U_11
    _atom_site_aniso_U_22
    _atom_site_aniso_U_33
    _atom_site_aniso_U_12
    _atom_site_aniso_U_13
    _atom_site_aniso_U_23
    O1A 0.0164(4) 0.0183(4) 0.0205(4) 0.0008(3) -0.0029(3) -0.0013(3)
    O2A 0.0166(5) 0.0134(4) 0.0417(6) 0.0027(3) -0.0069(4) -0.0028(4)
    N1A 0.0144(5) 0.0142(4) 0.0204(5) 0.0015(4) -0.0019(4) -0.0017(4)
    C1A 0.0169(6) 0.0130(5) 0.0217(6) 0.0007(4) 0.0008(5) -0.0010(4)
    C2A 0.0166(6) 0.0126(5) 0.0213(6) 0.0012(4) 0.0015(4) -0.0001(4)
    C3A 0.0161(5) 0.0161(5) 0.0139(5) -0.0009(4) 0.0021(4) 0.0011(4)
    C4A 0.0196(6) 0.0134(5) 0.0211(6) -0.0005(4) -0.0010(5) -0.0026(4)
    C5A 0.0201(6) 0.0132(5) 0.0222(6) 0.0019(4) -0.0010(5) -0.0016(4)
    C6A 0.0159(6) 0.0187(5) 0.0252(6) 0.0016(4) -0.0053(5) -0.0033(5)
    C7A 0.0227(6) 0.0247(6) 0.0213(6) 0.0043(5) -0.0039(5) -0.0004(5)
    C8A 0.0183(6) 0.0253(6) 0.0388(8) 0.0002(5) 0.0000(5) 0.0039(6)
    C9A 0.0179(6) 0.0147(5) 0.0355(8) 0.0000(5) -0.0037(5) -0.0048(5)
    C10A 0.0332(8) 0.0286(7) 0.0391(8) -0.0024(6) -0.0033(6) -0.0161(6)
    O1B 0.0207(4) 0.0217(4) 0.0277(5) 0.0048(4) 0.0034(4) 0.0038(4)
    O2B 0.0214(5) 0.0177(4) 0.0274(5) 0.0010(4) 0.0071(4) 0.0033(4)
    N1B 0.0201(5) 0.0194(5) 0.0173(5) 0.0037(4) 0.0016(4) 0.0005(4)
    C1B 0.0196(6) 0.0173(5) 0.0155(6) -0.0006(4) -0.0025(4) -0.0012(4)
    C2B 0.0174(6) 0.0170(5) 0.0149(5) -0.0022(4) -0.0014(4) -0.0013(4)
    C3B 0.0179(6) 0.0177(5) 0.0188(6) 0.0001(4) -0.0023(4) -0.0011(5)
    C4B 0.0273(7) 0.0211(6) 0.0237(6) 0.0041(5) 0.0042(5) 0.0058(5)
    C5B 0.0241(6) 0.0243(6) 0.0214(6) 0.0027(5) 0.0053(5) 0.0048(5)
    C6B 0.0213(6) 0.0252(6) 0.0232(6) 0.0080(5) 0.0031(5) 0.0017(5)
    C7B 0.0227(7) 0.0444(9) 0.0481(10) 0.0044(6) -0.0057(7) -0.0040(8)
    C8B 0.0338(7) 0.0235(6) 0.0279(7) 0.0047(6) 0.0084(6) -0.0018(5)
    C9B 0.0277(7) 0.0188(6) 0.0232(6) 0.0048(5) 0.0043(5) 0.0032(5)
    C10B 0.0335(8) 0.0424(8) 0.0232(7) 0.0129(7) 0.0007(6) 0.0075(6)
    O1C 0.0160(4) 0.0235(4) 0.0192(4) 0.0011(3) -0.0028(3) -0.0035(4)
    O2C 0.0180(4) 0.0236(4) 0.0214(5) 0.0069(3) -0.0048(4) -0.0068(4)
    N1C 0.0144(5) 0.0148(4) 0.0170(5) -0.0002(4) -0.0019(4) -0.0004(4)
    C1C 0.0159(5) 0.0139(5) 0.0158(5) -0.0011(4) 0.0010(4) 0.0000(4)
    C2C 0.0158(5) 0.0146(5) 0.0164(6) 0.0003(4) 0.0019(4) -0.0004(4)
    C3C 0.0154(5) 0.0157(5) 0.0150(5) -0.0025(4) 0.0014(4) 0.0014(4)
    C4C 0.0176(6) 0.0161(5) 0.0184(6) -0.0017(4) -0.0004(4) -0.0033(4)
    C5C 0.0181(6) 0.0131(5) 0.0217(6) 0.0005(4) 0.0005(5) -0.0023(4)
    C6C 0.0152(6) 0.0170(5) 0.0207(6) 0.0007(4) -0.0049(4) -0.0013(5)
    C7C 0.0161(6) 0.0259(6) 0.0249(7) -0.0006(5) -0.0023(5) 0.0010(5)
    C8C 0.0226(6) 0.0268(6) 0.0231(7) 0.0018(5) -0.0030(5) 0.0051(5)
    C9C 0.0192(6) 0.0170(5) 0.0174(6) 0.0009(4) -0.0027(4) -0.0035(5)
    C10C 0.0298(7) 0.0171(6) 0.0251(7) -0.0029(5) -0.0051(5) -0.0021(5)
_geom_special_details
;
All s.u.'s (except the s.u. in the dihedral angle between two l.s. planes) are
estimated using the full covariance matrix. The cell s.u.'s are taken into
account individually in the estimation of s.u.'s in distances, angles and
torsion angles; correlations between s.u.'s in cell parameters are only used
when they are defined by crystal symmetry. An approximate (isotropic)
treatment of cell s.u.'s is used for estimating s.u.'s involving l.s. planes.
;
loop_
    _geom_bond_atom_site_label_1
    _geom_bond_atom_site_label_2
    _geom_bond_site_symmetry_2
    _geom_bond_distance
    _geom_bond_publ_flag
    O1A C3A . 1.2643(14) ?
    O2A C2A . 1.3589(14) ?
    O2A H2A . 0.89(2) ?
    N1A C5A . 1.3563(15) ?
    N1A C1A . 1.3846(15) ?
    N1A C6A . 1.4965(15) ?
    C1A C2A . 1.3729(17) ?
    C1A C9A . 1.5077(16) ?
    C2A C3A . 1.4383(16) ?
    C3A C4A . 1.4211(16) ?
    C4A C5A . 1.3583(17) ?
    C4A H4A . 0.95 ?
    C5A H5A . 0.95 ?
    C6A C8A . 1.5206(19) ?
    C6A C7A . 1.5218(17) ?
    C6A H6A . 1 ?
    C7A H7A1 . 0.98 ?
    C7A H7A2 . 0.98 ?
    C7A H7A3 . 0.98 ?
    C8A H8A1 . 0.98 ?
    C8A H8A2 . 0.98 ?
    C8A H8A3 . 0.98 ?
    C9A C10A . 1.523(2) ?
    C9A H9A1 . 0.99 ?
    C9A H9A2 . 0.99 ?
    C10A H10G . 0.98 ?
    C10A H10H . 0.98 ?
    C10A H10I . 0.98 ?
    O1B C3B . 1.2614(15) ?
    O2B C2B . 1.3533(15) ?
    O2B H2B . 0.882(19) ?
    N1B C5B . 1.3552(16) ?
    N1B C1B . 1.3834(16) ?
    N1B C6B . 1.4978(15) ?
    C1B C2B . 1.3702(17) ?
    C1B C9B . 1.5003(17) ?
    C2B C3B . 1.4378(16) ?
    C3B C4B . 1.4221(18) ?
    C4B C5B . 1.3600(18) ?
    C4B H4B . 0.95 ?
    C5B H5B . 0.95 ?
    C6B C8B . 1.5188(19) ?
    C6B C7B . 1.520(2) ?
    C6B H6B . 1 ?
    C7B H7B1 . 0.98 ?
    C7B H7B2 . 0.98 ?
    C7B H7B3 . 0.98 ?
    C8B H8B1 . 0.98 ?
    C8B H8B2 . 0.98 ?
    C8B H8B3 . 0.98 ?
    C9B C10B . 1.523(2) ?
    C9B H9B1 . 0.99 ?
    C9B H9B2 . 0.99 ?
    C10B H10D . 0.98 ?
    C10B H10E . 0.98 ?
    C10B H10F . 0.98 ?
    O1C C3C . 1.2690(14) ?
    O2C C2C . 1.3543(14) ?
    O2C H2C . 0.869(18) ?
    N1C C5C . 1.3541(15) ?
    N1C C1C . 1.3819(15) ?
    N1C C6C . 1.4977(14) ?
    C1C C2C . 1.3766(16) ?
    C1C C9C . 1.5028(16) ?
    C2C C3C . 1.4356(16) ?
    C3C C4C . 1.4205(16) ?
    C4C C5C . 1.3619(17) ?
    C4C H4C . 0.95 ?
    C5C H5C . 0.95 ?
    C6C C8C . 1.5203(18) ?
    C6C C7C . 1.5208(17) ?
    C6C H6C . 1 ?
    C7C H7C1 . 0.98 ?
    C7C H7C2 . 0.98 ?
    C7C H7C3 . 0.98 ?
    C8C H8C1 . 0.98 ?
    C8C H8C2 . 0.98 ?
    C8C H8C3 . 0.98 ?
    C9C C10C . 1.5295(17) ?
    C9C H9C1 . 0.99 ?
    C9C H9C2 . 0.99 ?
    C10C H10A . 0.98 ?
    C10C H10B . 0.98 ?
    C10C H10C . 0.98 ?
loop_
    _geom_angle_atom_site_label_1
    _geom_angle_atom_site_label_2
    _geom_angle_atom_site_label_3
    _geom_angle_site_symmetry_1
    _geom_angle_site_symmetry_3
    _geom_angle
    _geom_angle_publ_flag
    C2A O2A H2A . . 110.7(12) ?
    C5A N1A C1A . . 119.69(10) ?
    C5A N1A C6A . . 118.90(10) ?
    C1A N1A C6A . . 121.16(10) ?
    C2A C1A N1A . . 119.01(10) ?
    C2A C1A C9A . . 119.53(10) ?
    N1A C1A C9A . . 121.46(10) ?
    O2A C2A C1A . . 118.02(10) ?
    O2A C2A C3A . . 118.85(10) ?
    C1A C2A C3A . . 123.13(10) ?
    O1A C3A C4A . . 124.05(11) ?
    O1A C3A C2A . . 121.89(11) ?
    C4A C3A C2A . . 114.06(10) ?
    C5A C4A C3A . . 121.53(11) ?
    C5A C4A H4A . . 119.2 ?
    C3A C4A H4A . . 119.2 ?
    N1A C5A C4A . . 122.47(11) ?
    N1A C5A H5A . . 118.8 ?
    C4A C5A H5A . . 118.8 ?
    N1A C6A C8A . . 109.20(10) ?
    N1A C6A C7A . . 112.09(10) ?
    C8A C6A C7A . . 111.75(10) ?
    N1A C6A H6A . . 107.9 ?
    C8A C6A H6A . . 107.9 ?
    C7A C6A H6A . . 107.9 ?
    C6A C7A H7A1 . . 109.5 ?
    C6A C7A H7A2 . . 109.5 ?
    H7A1 C7A H7A2 . . 109.5 ?
    C6A C7A H7A3 . . 109.5 ?
    H7A1 C7A H7A3 . . 109.5 ?
    H7A2 C7A H7A3 . . 109.5 ?
    C6A C8A H8A1 . . 109.5 ?
    C6A C8A H8A2 . . 109.5 ?
    H8A1 C8A H8A2 . . 109.5 ?
    C6A C8A H8A3 . . 109.5 ?
    H8A1 C8A H8A3 . . 109.5 ?
    H8A2 C8A H8A3 . . 109.5 ?
    C1A C9A C10A . . 112.91(11) ?
    C1A C9A H9A1 . . 109 ?
    C10A C9A H9A1 . . 109 ?
    C1A C9A H9A2 . . 109 ?
    C10A C9A H9A2 . . 109 ?
    H9A1 C9A H9A2 . . 107.8 ?
    C9A C10A H10G . . 109.5 ?
    C9A C10A H10H . . 109.5 ?
    H10G C10A H10H . . 109.5 ?
    C9A C10A H10I . . 109.5 ?
    H10G C10A H10I . . 109.5 ?
    H10H C10A H10I . . 109.5 ?
    C2B O2B H2B . . 111.2(12) ?
    C5B N1B C1B . . 119.54(10) ?
    C5B N1B C6B . . 117.91(10) ?
    C1B N1B C6B . . 122.53(10) ?
    C2B C1B N1B . . 119.65(11) ?
    C2B C1B C9B . . 119.51(11) ?
    N1B C1B C9B . . 120.81(11) ?
    O2B C2B C1B . . 118.24(11) ?
    O2B C2B C3B . . 118.99(10) ?
    C1B C2B C3B . . 122.76(11) ?
    O1B C3B C4B . . 124.36(11) ?
    O1B C3B C2B . . 121.66(11) ?
    C4B C3B C2B . . 113.97(11) ?
    C5B C4B C3B . . 121.90(12) ?
    C5B C4B H4B . . 119 ?
    C3B C4B H4B . . 119 ?
    N1B C5B C4B . . 122.12(12) ?
    N1B C5B H5B . . 118.9 ?
    C4B C5B H5B . . 118.9 ?
    N1B C6B C8B . . 109.83(11) ?
    N1B C6B C7B . . 110.73(11) ?
    C8B C6B C7B . . 111.90(12) ?
    N1B C6B H6B . . 108.1 ?
    C8B C6B H6B . . 108.1 ?
    C7B C6B H6B . . 108.1 ?
    C6B C7B H7B1 . . 109.5 ?
    C6B C7B H7B2 . . 109.5 ?
    H7B1 C7B H7B2 . . 109.5 ?
    C6B C7B H7B3 . . 109.5 ?
    H7B1 C7B H7B3 . . 109.5 ?
    H7B2 C7B H7B3 . . 109.5 ?
    C6B C8B H8B1 . . 109.5 ?
    C6B C8B H8B2 . . 109.5 ?
    H8B1 C8B H8B2 . . 109.5 ?
    C6B C8B H8B3 . . 109.5 ?
    H8B1 C8B H8B3 . . 109.5 ?
    H8B2 C8B H8B3 . . 109.5 ?
    C1B C9B C10B . . 111.30(11) ?
    C1B C9B H9B1 . . 109.4 ?
    C10B C9B H9B1 . . 109.4 ?
    C1B C9B H9B2 . . 109.4 ?
    C10B C9B H9B2 . . 109.4 ?
    H9B1 C9B H9B2 . . 108 ?
    C9B C10B H10D . . 109.5 ?
    C9B C10B H10E . . 109.5 ?
    H10D C10B H10E . . 109.5 ?
    C9B C10B H10F . . 109.5 ?
    H10D C10B H10F . . 109.5 ?
    H10E C10B H10F . . 109.5 ?
    C2C O2C H2C . . 111.8(12) ?
    C5C N1C C1C . . 119.75(10) ?
    C5C N1C C6C . . 118.95(10) ?
    C1C N1C C6C . . 121.20(9) ?
    C2C C1C N1C . . 119.49(10) ?
    C2C C1C C9C . . 119.85(10) ?
    N1C C1C C9C . . 120.64(10) ?
    O2C C2C C1C . . 117.56(10) ?
    O2C C2C C3C . . 119.91(10) ?
    C1C C2C C3C . . 122.53(10) ?
    O1C C3C C4C . . 123.85(11) ?
    O1C C3C C2C . . 121.81(10) ?
    C4C C3C C2C . . 114.33(10) ?
    C5C C4C C3C . . 121.72(11) ?
    C5C C4C H4C . . 119.1 ?
    C3C C4C H4C . . 119.1 ?
    N1C C5C C4C . . 122.11(11) ?
    N1C C5C H5C . . 118.9 ?
    C4C C5C H5C . . 118.9 ?
    N1C C6C C8C . . 109.31(10) ?
    N1C C6C C7C . . 111.33(10) ?
    C8C C6C C7C . . 113.03(10) ?
    N1C C6C H6C . . 107.6 ?
    C8C C6C H6C . . 107.6 ?
    C7C C6C H6C . . 107.6 ?
    C6C C7C H7C1 . . 109.5 ?
    C6C C7C H7C2 . . 109.5 ?
    H7C1 C7C H7C2 . . 109.5 ?
    C6C C7C H7C3 . . 109.5 ?
    H7C1 C7C H7C3 . . 109.5 ?
    H7C2 C7C H7C3 . . 109.5 ?
    C6C C8C H8C1 . . 109.5 ?
    C6C C8C H8C2 . . 109.5 ?
    H8C1 C8C H8C2 . . 109.5 ?
    C6C C8C H8C3 . . 109.5 ?
    H8C1 C8C H8C3 . . 109.5 ?
    H8C2 C8C H8C3 . . 109.5 ?
    C1C C9C C10C . . 111.99(10) ?
    C1C C9C H9C1 . . 109.2 ?
    C10C C9C H9C1 . . 109.2 ?
    C1C C9C H9C2 . . 109.2 ?
    C10C C9C H9C2 . . 109.2 ?
    H9C1 C9C H9C2 . . 107.9 ?
    C9C C10C H10A . . 109.5 ?
    C9C C10C H10B . . 109.5 ?
    H10A C10C H10B . . 109.5 ?
    C9C C10C H10C . . 109.5 ?
    H10A C10C H10C . . 109.5 ?
    H10B C10C H10C . . 109.5 ?
loop_
    _geom_torsion_atom_site_label_1
    _geom_torsion_atom_site_label_2
    _geom_torsion_atom_site_label_3
    _geom_torsion_atom_site_label_4
    _geom_torsion_site_symmetry_1
    _geom_torsion_site_symmetry_2
    _geom_torsion_site_symmetry_3
    _geom_torsion_site_symmetry_4
    _geom_torsion
    _geom_torsion_publ_flag
    C5A N1A C1A C2A . . . . -2.65(17) ?
    C6A N1A C1A C2A . . . . -176.91(11) ?
    C5A N1A C1A C9A . . . . 178.40(12) ?
    C6A N1A C1A C9A . . . . 4.14(18) ?
    N1A C1A C2A O2A . . . . 179.30(11) ?
    C9A C1A C2A O2A . . . . -1.73(18) ?
    N1A C1A C2A C3A . . . . -0.05(18) ?
    C9A C1A C2A C3A . . . . 178.92(11) ?
    O2A C2A C3A O1A . . . . 2.90(18) ?
    C1A C2A C3A O1A . . . . -177.75(11) ?
    O2A C2A C3A C4A . . . . -176.74(11) ?
    C1A C2A C3A C4A . . . . 2.61(17) ?
    O1A C3A C4A C5A . . . . 177.72(12) ?
    C2A C3A C4A C5A . . . . -2.65(17) ?
    C1A N1A C5A C4A . . . . 2.66(18) ?
    C6A N1A C5A C4A . . . . 177.05(11) ?
    C3A C4A C5A N1A . . . . 0.14(19) ?
    C5A N1A C6A C8A . . . . -89.31(13) ?
    C1A N1A C6A C8A . . . . 84.99(13) ?
    C5A N1A C6A C7A . . . . 35.08(15) ?
    C1A N1A C6A C7A . . . . -150.61(11) ?
    C2A C1A C9A C10A . . . . -76.04(16) ?
    N1A C1A C9A C10A . . . . 102.90(14) ?
    C5B N1B C1B C2B . . . . -2.64(17) ?
    C6B N1B C1B C2B . . . . 178.78(11) ?
    C5B N1B C1B C9B . . . . 179.23(12) ?
    C6B N1B C1B C9B . . . . 0.65(17) ?
    N1B C1B C2B O2B . . . . -179.43(10) ?
    C9B C1B C2B O2B . . . . -1.27(17) ?
    N1B C1B C2B C3B . . . . 1.54(18) ?
    C9B C1B C2B C3B . . . . 179.70(11) ?
    O2B C2B C3B O1B . . . . 0.40(18) ?
    C1B C2B C3B O1B . . . . 179.42(12) ?
    O2B C2B C3B C4B . . . . -178.47(11) ?
    C1B C2B C3B C4B . . . . 0.55(17) ?
    O1B C3B C4B C5B . . . . 179.55(13) ?
    C2B C3B C4B C5B . . . . -1.61(19) ?
    C1B N1B C5B C4B . . . . 1.62(19) ?
    C6B N1B C5B C4B . . . . -179.73(12) ?
    C3B C4B C5B N1B . . . . 0.6(2) ?
    C5B N1B C6B C8B . . . . -69.46(15) ?
    C1B N1B C6B C8B . . . . 109.15(13) ?
    C5B N1B C6B C7B . . . . 54.63(16) ?
    C1B N1B C6B C7B . . . . -126.77(13) ?
    C2B C1B C9B C10B . . . . -90.30(14) ?
    N1B C1B C9B C10B . . . . 87.84(14) ?
    C5C N1C C1C C2C . . . . -2.87(16) ?
    C6C N1C C1C C2C . . . . -179.21(10) ?
    C5C N1C C1C C9C . . . . 178.76(11) ?
    C6C N1C C1C C9C . . . . 2.42(16) ?
    N1C C1C C2C O2C . . . . -178.26(10) ?
    C9C C1C C2C O2C . . . . 0.12(16) ?
    N1C C1C C2C C3C . . . . 2.50(17) ?
    C9C C1C C2C C3C . . . . -179.13(11) ?
    O2C C2C C3C O1C . . . . -0.37(17) ?
    C1C C2C C3C O1C . . . . 178.86(11) ?
    O2C C2C C3C C4C . . . . 179.80(10) ?
    C1C C2C C3C C4C . . . . -0.97(16) ?
    O1C C3C C4C C5C . . . . -179.98(11) ?
    C2C C3C C4C C5C . . . . -0.15(17) ?
    C1C N1C C5C C4C . . . . 1.82(17) ?
    C6C N1C C5C C4C . . . . 178.24(11) ?
    C3C C4C C5C N1C . . . . -0.29(18) ?
    C5C N1C C6C C8C . . . . -80.72(13) ?
    C1C N1C C6C C8C . . . . 95.65(12) ?
    C5C N1C C6C C7C . . . . 44.86(14) ?
    C1C N1C C6C C7C . . . . -138.77(11) ?
    C2C C1C C9C C10C . . . . -91.88(13) ?
    N1C C1C C9C C10C . . . . 86.48(13) ?
loop_
    _geom_hbond_atom_site_label_D
    _geom_hbond_atom_site_label_H
    _geom_hbond_atom_site_label_A
    _geom_hbond_site_symmetry_A
    _geom_hbond_distance_DH
    _geom_hbond_distance_HA
    _geom_hbond_distance_DA
    _geom_hbond_angle_DHA
    O2A H2A O1C 1_655 0.89(2) 1.85(2) 2.6503(13) 149.9(17)
    O2B H2B O1B 5_656 0.882(19) 1.859(18) 2.6480(13) 147.8(17)
    O2C H2C O1A 1_455 0.869(18) 1.796(18) 2.5868(12) 150.3(17)
    C5B H5B O1C 5_656 0.95 2.43 3.3237(16) 156.2
    C6C H6C O2C 6_657 1 2.59 3.4623(15) 146
    C9B H9B1 O1B 7_755 0.99 2.44 3.3548(16) 153.4
