# Supplementary material for: 2-Ethyl-3-hy­droxy-1-isopropyl-4-pyridone
Source: Acta Crystallogr Sect E Struct Rep Online. 2012 Oct 27;68(Pt 11):o3235–6. doi: 10.1107/S1600536812044091 (PMC3515315; doi:10.1107/S1600536812044091)
Supplement: Supplementary file 2 [file e-68-o3235-Isup2.hkl]

#
# h,k,l, Fc-squared, Fo-squared, sigma(Fo-squared) and status flag
#
data_I
_shelx_title ' I         Pbca         R = 0.04'
_shelx_refln_list_code          4
_shelx_F_calc_maximum      442.96
_exptl_crystal_F_000      2352.00
_reflns_d_resolution_high  0.7484
 
loop_
 _symmetry_equiv_pos_as_xyz
 'x, y, z'
 '-x+1/2, -y, z+1/2'
 'x+1/2, -y+1/2, -z'
 '-x, y+1/2, -z+1/2'
 '-x, -y, -z'
 'x-1/2, y, -z-1/2'
 '-x-1/2, y-1/2, z'
 'x, -y-1/2, z-1/2'
 
_cell_length_a    11.7408
_cell_length_b    13.3554
_cell_length_c    37.5523
_cell_angle_alpha  90.000
_cell_angle_beta   90.000
_cell_angle_gamma  90.000
 
_shelx_F_squared_multiplier     1.000
 
loop_
 _refln_index_h
 _refln_index_k
 _refln_index_l
 _refln_F_squared_calc
 _refln_F_squared_meas
 _refln_F_squared_sigma
 _refln_observed_status
   2   0   0    21031.31    19669.11    170.83 o
   4   0   0    29858.44    27601.33    243.44 o
   6   0   0     5677.20     5897.15     80.56 o
   8   0   0    12053.10    12792.68    175.42 o
  10   0   0    19026.97    18632.91    323.98 o
  12   0   0    12018.50    12103.85    213.74 o
  14   0   0      740.53      642.49     59.65 o
   2   1   0     4607.47     4186.78     29.04 o
   4   1   0      811.43      805.35     11.14 o
   6   1   0     2016.26     2223.52     27.40 o
   8   1   0      215.92      232.50     12.81 o
  10   1   0      830.58      761.08     37.35 o
  12   1   0     2066.06     2181.57     55.28 o
  14   1   0       18.01       23.57     18.62 o
   0   2   0    12816.56    13328.01    294.17 o
   2   2   0    11918.72    11532.36     72.34 o
   4   2   0      518.17      478.99      8.72 o
   6   2   0     9624.31    10617.39     89.90 o
   8   2   0     2654.93     2538.09     36.90 o
  10   2   0     6200.13     6697.86     92.24 o
  12   2   0        4.88       -4.50     14.69 o
  14   2   0       55.85       31.97     18.42 o
   2   3   0       86.30      143.38      4.96 o
   4   3   0        4.18        2.46      2.30 o
   6   3   0     1411.26     1491.57     22.15 o
   8   3   0     3294.42     3294.57     55.92 o
  10   3   0     8894.57     8789.90    103.49 o
  12   3   0     2450.27     2543.89     65.86 o
  14   3   0       10.65       -4.71     40.90 o
   0   4   0    34540.00    34265.35    531.09 o
   2   4   0      351.05      250.43      5.60 o
   4   4   0     1350.91     1443.83     17.96 o
   6   4   0     5639.97     5944.55     53.37 o
   8   4   0       72.05       59.23      9.12 o
  10   4   0     9220.23     8985.75    125.89 o
  12   4   0      986.02      918.88     39.52 o
  14   4   0      171.41      164.64     37.17 o
   2   5   0     9062.98     9075.56     78.25 o
   4   5   0     1346.98     1154.72     20.12 o
   6   5   0      558.19      636.70     14.91 o
   8   5   0       42.40       44.64      9.22 o
  10   5   0      261.02      237.73     26.71 o
  12   5   0      129.95      105.78     23.35 o
  14   5   0        0.79        3.16     21.12 o
   0   6   0    17856.09    18069.68    370.45 o
   2   6   0     8514.94     9333.30    104.85 o
   4   6   0     4829.99     5070.87     51.97 o
   6   6   0      328.88      307.79     13.36 o
   8   6   0      173.09      192.01     13.82 o
  10   6   0      263.54      333.72     26.24 o
  12   6   0       44.37       33.38     19.81 o
  14   6   0      403.59      374.37     41.25 o
   2   7   0     4006.14     3831.81     45.12 o
   4   7   0       47.48       66.69      6.07 o
   6   7   0      495.85      476.36     16.10 o
   8   7   0     1014.65     1093.87     32.27 o
  10   7   0      673.54      671.75     54.03 o
  12   7   0      752.28      894.25     51.76 o
  14   7   0       18.29      -14.62     20.19 o
   0   8   0     9806.94     9942.73    170.13 o
   2   8   0      889.87     1085.89     25.64 o
   4   8   0     2317.70     2305.61     28.72 o
   6   8   0       12.52        2.85      6.06 o
   8   8   0       17.58       -0.98     12.28 o
  10   8   0     1211.62     1214.43     82.28 o
  12   8   0        0.18       10.66     17.82 o
  14   8   0     1118.82     1303.99    128.32 o
   2   9   0     1147.23     1081.17     26.47 o
   4   9   0      586.31      541.53     13.70 o
   6   9   0      740.00      610.97     22.47 o
   8   9   0       26.46       17.50     13.54 o
  10   9   0        8.29        6.22     15.93 o
  12   9   0      931.45     1028.44     55.72 o
   0  10   0     5505.44     5160.11     99.94 o
   2  10   0      579.65      525.52     19.44 o
   4  10   0        0.08        2.42      5.03 o
   6  10   0      800.82      618.44     24.83 o
   8  10   0       70.88       91.00     30.46 o
  10  10   0       20.64        5.08     15.59 o
  12  10   0        1.02        5.20     18.97 o
   2  11   0     2088.64     2112.25     41.88 o
   4  11   0     8062.89     7931.06     79.77 o
   6  11   0      289.89      246.13     23.23 o
   8  11   0     1224.29     1258.71     47.13 o
  10  11   0       90.19       93.43     22.79 o
  12  11   0        8.73       21.62     20.46 o
   0  12   0     2959.43     2801.26     47.38 o
   2  12   0     1594.17     1602.88     36.46 o
   4  12   0       59.28       82.81      8.72 o
   6  12   0      575.23      555.89     28.73 o
   8  12   0     1979.44     1932.29     86.79 o
  10  12   0      133.07      190.04     27.50 o
   2  13   0       53.22       80.69     16.62 o
   4  13   0     1451.62     1450.22     31.19 o
   6  13   0      174.85      192.74     17.06 o
   8  13   0      229.04      251.25     48.34 o
  10  13   0       13.80       19.21     19.43 o
   0  14   0       48.67       46.81     12.46 o
   2  14   0      140.88      115.49     24.34 o
   4  14   0      479.29      553.16     29.79 o
   6  14   0        0.19       23.13     13.07 o
   8  14   0      293.71      329.68     30.01 o
   2  15   0     2563.15     2717.09     72.38 o
   4  15   0      485.03      622.30     45.14 o
   6  15   0       78.74       69.69     15.69 o
   8  15   0       18.49       11.52     17.05 o
   0  16   0      225.27      220.98     27.71 o
   2  16   0     1139.12     1243.88     73.24 o
   4  16   0      131.15      166.54     32.52 o
   6  16   0      439.82      440.08     27.50 o
   2  17   0      470.99      509.40     52.75 o
   4  17   0      297.77      382.73     57.77 o
   1   1   1     5573.07     5160.00     26.99 o
   2   1   1       18.75        9.67      1.33 o
   3   1   1     2542.85     2615.42     15.49 o
   4   1   1     4234.11     4229.08     23.60 o
   5   1   1     2049.75     2062.58     15.97 o
   6   1   1      988.20     1176.76     13.31 o
   7   1   1      129.86      166.38      7.14 o
   8   1   1      563.24      669.39     13.86 o
   9   1   1      293.82      240.44     11.06 o
  10   1   1      368.87      378.95     15.40 o
  11   1   1      542.62      544.01     22.68 o
  12   1   1        1.07        7.34      9.54 o
  13   1   1        5.58      -11.36     11.36 o
  14   1   1      659.99      664.68     30.27 o
  15   1   1        0.29      -12.07     12.07 o
   0   2   1    41484.83    38577.14    483.42 o
   1   2   1     4291.66     4007.22     25.57 o
   2   2   1     3754.96     3692.21     19.17 o
   3   2   1     1166.67     1001.81      8.32 o
   4   2   1     2108.85     2144.76     14.79 o
   5   2   1     3035.90     3335.45     22.72 o
   6   2   1      406.93      383.48      8.85 o
   7   2   1      111.13       64.05      5.16 o
   8   2   1      121.84      128.37      7.00 o
   9   2   1       41.49       43.02      6.29 o
  10   2   1      652.61      664.98     19.91 o
  11   2   1       61.23       84.64      9.72 o
  12   2   1     1652.71     1609.62     33.37 o
  13   2   1     1084.35     1204.16     32.09 o
  14   2   1      215.71      163.46     17.48 o
  15   2   1       97.78      109.68     24.87 o
   1   3   1     4674.46     4716.25     32.20 o
   2   3   1    10787.96    10598.44     59.35 o
   3   3   1      297.22      315.96      4.49 o
   4   3   1      770.42      841.55      8.13 o
   5   3   1      431.07      455.02      7.98 o
   6   3   1       17.45        6.41      2.85 o
   7   3   1     1316.32     1284.52     16.82 o
   8   3   1        1.56       -3.99      3.99 o
   9   3   1     1121.69     1085.20     18.34 o
  10   3   1      699.13      659.17     19.85 o
  11   3   1     3089.16     3006.92     44.65 o
  12   3   1       18.05       -3.36      8.97 o
  13   3   1      321.71      325.21     19.45 o
  14   3   1      186.42      226.47     27.99 o
  15   3   1      175.42      247.07     30.47 o
   0   4   1    30466.65    29981.77    380.84 o
   1   4   1      920.99      941.69     16.40 o
   2   4   1    12170.18    12794.16     69.39 o
   3   4   1       88.33       85.42      4.09 o
   4   4   1     3439.48     3539.15     22.58 o
   5   4   1     4446.78     4843.36     36.20 o
   6   4   1      777.95      743.26     10.93 o
   7   4   1      612.57      582.08     12.06 o
   8   4   1     2643.28     2736.47     31.92 o
   9   4   1      829.14      774.09     25.22 o
  10   4   1      777.14      822.49     22.28 o
  11   4   1      355.98      326.70     17.99 o
  12   4   1       25.70       19.46      9.91 o
  13   4   1       46.95       31.27     14.76 o
  14   4   1        0.15       10.60     14.62 o
  15   4   1       76.37       81.44     22.59 o
   1   5   1     1590.84     1528.74     14.41 o
   2   5   1     3923.18     3957.00     27.90 o
   3   5   1       58.29       98.42      3.67 o
   4   5   1     4342.58     4525.81     36.05 o
   5   5   1        1.73       -2.45      2.45 o
   6   5   1      327.17      326.58      8.39 o
   7   5   1       80.32       84.00      6.01 o
   8   5   1      301.96      295.85     13.32 o
   9   5   1     4428.12     4181.45     59.99 o
  10   5   1     1306.34     1299.18     30.77 o
  11   5   1      126.89      100.94     13.09 o
  12   5   1       85.56       71.76     15.35 o
  13   5   1      200.37      179.00     22.35 o
  14   5   1     1782.52     1886.99     53.50 o
  15   5   1       11.95        1.62     19.15 o
   0   6   1     1240.97     1199.84     20.66 o
   1   6   1     2202.50     2051.94     22.96 o
   2   6   1      134.39      118.19      5.01 o
   3   6   1     8034.33     8392.21     53.38 o
   4   6   1     1337.96     1457.58     16.10 o
   5   6   1       13.48        1.70      2.75 o
   6   6   1      953.76      890.77     12.59 o
   7   6   1      473.34      510.21     13.50 o
   8   6   1        8.72        2.83      5.20 o
   9   6   1     2427.73     2444.91     41.20 o
  10   6   1     1745.21     1681.73     35.46 o
  11   6   1        0.79      -10.12     10.12 o
  12   6   1     1133.99     1149.47     39.12 o
  13   6   1      258.74      275.43     24.39 o
  14   6   1      224.96      203.58     23.74 o
   1   7   1     1175.40     1251.94     17.00 o
   2   7   1     2161.09     2248.61     22.59 o
   3   7   1      973.50      932.61     10.25 o
   4   7   1       78.97       55.40      4.08 o
   5   7   1      937.62      841.06     12.52 o
   6   7   1      537.06      550.27     12.40 o
   7   7   1      126.35      155.28      8.14 o
   8   7   1        6.60        5.65      6.93 o
   9   7   1      611.96      602.05     26.14 o
  10   7   1        0.34        9.26     10.24 o
  11   7   1        9.14       -1.19     10.63 o
  12   7   1       10.32       36.72     13.39 o
  13   7   1        7.48       24.19     14.36 o
  14   7   1       19.80       -6.25     14.70 o
   0   8   1        2.87       -1.99      4.17 o
   1   8   1     3181.82     3232.51     34.37 o
   2   8   1     1246.77     1363.08     18.71 o
   3   8   1     1474.90     1565.20     18.58 o
   4   8   1      203.18      232.62      6.53 o
   5   8   1      146.36      130.64      6.26 o
   6   8   1       61.46       35.09      5.10 o
   7   8   1      387.26      380.58     14.41 o
   8   8   1     1111.56     1035.46     29.10 o
   9   8   1       26.91       22.67     11.03 o
  10   8   1      164.10      154.70     17.18 o
  11   8   1      100.93       73.72     19.28 o
  12   8   1       20.75       12.60     13.00 o
  13   8   1      930.14      887.73     56.81 o
  14   8   1      422.64      465.85     57.48 o
   1   9   1     1215.04     1096.72     15.91 o
   2   9   1      317.43      293.85     10.85 o
   3   9   1     3898.78     3974.66     33.39 o
   4   9   1     5578.79     5592.11     41.91 o
   5   9   1     1716.43     1660.93     19.08 o
   6   9   1       84.63       76.25      6.65 o
   7   9   1      975.19      979.24     22.94 o
   8   9   1       11.49        7.01      9.64 o
   9   9   1        0.92       -1.23      9.35 o
  10   9   1       17.56        8.51     12.46 o
  11   9   1      214.47      212.71     20.01 o
  12   9   1      214.12      220.43     21.47 o
  13   9   1       85.43       96.15     18.37 o
   0  10   1      772.39      731.18     24.77 o
   1  10   1       52.36       40.98      5.31 o
   2  10   1      888.21      884.99     17.49 o
   3  10   1      306.19      268.95      8.44 o
   4  10   1      270.98      269.01      7.61 o
   5  10   1     2174.04     2010.01     25.46 o
   6  10   1        0.93       -3.20      5.61 o
   7  10   1      138.52       87.49     11.64 o
   8  10   1       58.62       65.64     11.54 o
   9  10   1      324.58      341.41     21.71 o
  10  10   1      234.63      200.49     18.81 o
  11  10   1        0.50        8.21     12.41 o
  12  10   1        3.61       16.77     13.92 o
   1  11   1      177.09      198.41      9.75 o
   2  11   1       23.35       15.46      6.10 o
   3  11   1     1290.87     1290.08     18.98 o
   4  11   1      474.89      426.98      9.60 o
   5  11   1      154.39      207.25     10.41 o
   6  11   1      143.15      160.30     11.52 o
   7  11   1     3175.66     2913.62     50.22 o
   8  11   1       81.62       67.36     12.16 o
   9  11   1      272.00      291.35     20.41 o
  10  11   1     1135.61     1145.93     37.20 o
  11  11   1       17.91       -4.92     11.94 o
  12  11   1     1364.50     1477.31     46.03 o
   0  12   1     1183.53     1078.80     19.53 o
   1  12   1     2612.16     2596.83     33.46 o
   2  12   1       17.32       17.51      6.39 o
   3  12   1      538.97      507.27     20.33 o
   4  12   1      212.75      242.67      9.04 o
   5  12   1      565.57      537.11     14.12 o
   6  12   1      425.30      394.20     16.36 o
   7  12   1      442.62      421.85     20.63 o
   8  12   1      175.15      177.45     15.77 o
   9  12   1       92.33       94.15     14.57 o
  10  12   1      127.26      118.63     16.41 o
  11  12   1      185.44      180.14     20.23 o
   1  13   1      362.90      366.85     13.32 o
   2  13   1      448.37      477.62     21.38 o
   3  13   1       63.34       57.48     11.97 o
   4  13   1      122.67      161.98      8.54 o
   5  13   1       20.29       27.67      6.62 o
   6  13   1     1064.24      915.20     21.34 o
   7  13   1      178.83      149.71     13.17 o
   8  13   1       58.88       64.41     11.90 o
   9  13   1      668.65      745.56     37.32 o
  10  13   1       69.93       70.11     15.96 o
   0  14   1     6335.63     6285.62     73.64 o
   1  14   1      262.20      304.25     15.97 o
   2  14   1     1316.48     1234.55     31.95 o
   3  14   1      132.03      131.12     15.20 o
   4  14   1       17.74       26.98      7.40 o
   5  14   1       32.81       43.44      8.64 o
   6  14   1        2.24        0.02      8.51 o
   7  14   1      467.70      434.48     21.94 o
   8  14   1       49.12       54.41     13.06 o
   9  14   1       33.20       51.54     13.81 o
   1  15   1      564.70      572.30     22.40 o
   2  15   1     1139.38     1189.68     32.03 o
   3  15   1      132.05      141.63     15.97 o
   4  15   1      237.70      367.96     37.82 o
   5  15   1      262.63      275.76     14.56 o
   6  15   1        0.18        9.78      8.91 o
   7  15   1       89.82      101.39     13.20 o
   8  15   1       32.27       20.01     12.31 o
   0  16   1       47.78       49.91     13.48 o
   1  16   1      129.16      171.32     21.90 o
   2  16   1     1401.25     1481.93     65.79 o
   3  16   1      143.86      107.88     24.12 o
   4  16   1      717.77      790.00     32.76 o
   5  16   1        9.58       24.31      8.36 o
   6  16   1        2.35       20.64      9.91 o
   1  17   1        9.61       15.27     14.57 o
   2  17   1     1305.22     1393.71     54.76 o
   3  17   1       12.63       18.22     20.26 o
   4  17   1        0.18        1.03     20.74 o
   1   0   2      956.43      839.26     14.02 o
   2   0   2      131.43      157.58      3.98 o
   3   0   2     4886.91     4535.49     33.43 o
   4   0   2      131.81      128.83      5.44 o
   5   0   2    11703.62    11716.28     87.07 o
   6   0   2      859.56      962.37     19.77 o
   7   0   2     3044.03     3180.75     38.66 o
   8   0   2       21.87       28.83      7.23 o
   9   0   2      728.58      641.49     31.59 o
  10   0   2        4.72       -8.58      8.58 o
  11   0   2      866.05      865.91     32.55 o
  12   0   2      119.74       81.70     18.12 o
  13   0   2      446.46      364.64     31.86 o
  14   0   2        0.29       -0.72     21.68 o
  15   0   2      195.87      198.00     28.85 o
   1   1   2       34.72       47.21      2.89 o
   2   1   2     2582.47     2475.56     13.72 o
   3   1   2       96.72       63.90      2.47 o
   4   1   2    13029.23    12490.52     58.62 o
   5   1   2       88.00       75.44      3.42 o
   6   1   2     1289.16     1509.96     15.79 o
   7   1   2     5235.99     5491.36     41.74 o
   8   1   2        9.18       -3.69      3.69 o
   9   1   2     3018.05     2924.69     33.68 o
  10   1   2      587.10      577.38     18.61 o
  11   1   2      290.93      285.50     14.59 o
  12   1   2     1448.24     1395.92     31.20 o
  13   1   2       68.99       69.64     13.68 o
  14   1   2      145.21      159.49     17.98 o
  15   1   2      164.37      152.74     20.05 o
   0   2   2    38185.36    34113.11    285.72 o
   1   2   2    14085.14    13742.15     78.01 o
   2   2   2      340.96      276.02      3.54 o
   3   2   2     1872.64     1684.15     12.14 o
   4   2   2     3280.47     3334.64     20.75 o
   5   2   2       23.25        9.54      2.37 o
   6   2   2        0.20       -2.72      2.72 o
   7   2   2     1856.73     1977.41     21.23 o
   8   2   2      141.68      145.81      8.67 o
   9   2   2      174.54      152.33      9.00 o
  10   2   2     2680.78     2459.28     34.34 o
  11   2   2     1192.26     1130.63     24.23 o
  12   2   2      135.65      142.86     15.43 o
  13   2   2        2.53        1.60     12.01 o
  14   2   2       17.13        8.41     12.80 o
  15   2   2      152.14      155.74     27.20 o
   1   3   2     8184.37     7813.06     46.19 o
   2   3   2    39790.16    38128.28    209.26 o
   3   3   2     3797.67     3717.60     20.72 o
   4   3   2       73.97       96.76      3.47 o
   5   3   2      752.10      751.13     10.36 o
   6   3   2      460.99      396.43     10.67 o
   7   3   2      769.39      759.27     12.68 o
   8   3   2      490.64      548.81     13.63 o
   9   3   2      368.21      407.80     13.40 o
  10   3   2     4531.05     4728.86     49.23 o
  11   3   2       45.00       22.84      9.36 o
  12   3   2       89.40       72.80     12.89 o
  13   3   2       24.45       19.84     11.10 o
  14   3   2      430.02      469.59     37.59 o
  15   3   2      168.82      203.43     29.76 o
   0   4   2     1905.12     1775.39     32.29 o
   1   4   2     1865.35     1855.96     16.75 o
   2   4   2     1274.98     1264.26     10.30 o
   3   4   2     1531.91     1582.60     13.41 o
   4   4   2     2803.47     3104.76     20.51 o
   5   4   2    13128.80    13495.70     76.10 o
   6   4   2     4360.36     4700.87     33.47 o
   7   4   2      939.52     1021.74     15.78 o
   8   4   2        6.30       -2.69      4.01 o
   9   4   2      605.10      559.19     18.81 o
  10   4   2      716.15      713.54     22.54 o
  11   4   2     1090.83     1112.51     28.36 o
  12   4   2       30.95       18.71     10.02 o
  13   4   2     1846.33     2022.05     52.48 o
  14   4   2      703.26      715.69     37.76 o
  15   4   2       16.31       15.39     20.24 o
   1   5   2     4786.25     4917.09     37.14 o
   2   5   2    10745.05    10319.45     60.26 o
   3   5   2      366.52      281.94      5.66 o
   4   5   2    12945.34    13437.66     89.67 o
   5   5   2       17.36       20.49      2.93 o
   6   5   2      998.97      952.03     12.01 o
   7   5   2      191.12      244.66      8.50 o
   8   5   2     2445.97     2594.96     31.45 o
   9   5   2      675.81      688.66     17.98 o
  10   5   2      165.92      143.07     12.57 o
  11   5   2     2282.92     2204.53     39.80 o
  12   5   2        3.15       -3.55     11.25 o
  13   5   2      114.43      102.30     17.43 o
  14   5   2        0.01        0.67     15.09 o
  15   5   2       65.77       64.60     22.36 o
   0   6   2     1990.50     2249.45     33.42 o
   1   6   2        7.19       -2.12      2.12 o
   2   6   2     2440.54     2506.00     23.34 o
   3   6   2       23.96       36.29      3.16 o
   4   6   2     1691.84     2126.63     20.23 o
   5   6   2      484.71      495.99     10.63 o
   6   6   2      549.20      608.66     11.13 o
   7   6   2       57.12       48.23      5.04 o
   8   6   2      514.66      545.76     14.67 o
   9   6   2     4825.73     4557.28     73.48 o
  10   6   2      117.08       76.02     11.53 o
  11   6   2      266.55      214.92     22.08 o
  12   6   2       39.18       54.76     14.30 o
  13   6   2      254.73      293.15     25.35 o
  14   6   2       78.25       63.04     17.91 o
   1   7   2       34.51       42.23      3.50 o
   2   7   2     2746.78     2726.00     22.87 o
   3   7   2     7489.43     7969.97     51.25 o
   4   7   2     4873.91     4871.73     35.82 o
   5   7   2     2127.87     2267.58     22.18 o
   6   7   2      107.35      108.03      7.22 o
   7   7   2      135.48      169.50      8.43 o
   8   7   2      498.23      493.98     19.01 o
   9   7   2     3997.55     3626.37     63.12 o
  10   7   2     1288.71     1235.33     35.77 o
  11   7   2      100.25      108.93     15.94 o
  12   7   2      282.79      284.05     23.33 o
  13   7   2       47.15       45.51     15.67 o
  14   7   2       29.16       40.62     16.93 o
   0   8   2     2228.94     2433.00     35.30 o
   1   8   2        0.77       10.56      3.09 o
   2   8   2     1041.65     1108.71     14.11 o
   3   8   2     3953.44     4230.16     36.15 o
   4   8   2      806.13      690.26      9.79 o
   5   8   2      541.28      496.79     10.52 o
   6   8   2      638.08      641.49     12.92 o
   7   8   2      692.56      665.40     17.40 o
   8   8   2        4.30        2.36      8.33 o
   9   8   2     1242.97     1253.72     34.20 o
  10   8   2      295.65      294.92     21.16 o
  11   8   2       46.88       29.92     12.13 o
  12   8   2      154.70      149.33     18.83 o
  13   8   2       60.45       87.94     17.75 o
  14   8   2      198.77      192.86     41.49 o
   1   9   2     2090.03     2164.88     22.97 o
   2   9   2     2111.36     2046.20     25.18 o
   3   9   2       17.00       22.72      3.46 o
   4   9   2     1813.66     1733.92     18.28 o
   5   9   2      179.04      180.72      7.36 o
   6   9   2       56.41       68.19      7.04 o
   7   9   2        3.94       10.99      7.04 o
   8   9   2      476.14      415.98     21.63 o
   9   9   2      164.36      132.43     14.84 o
  10   9   2      535.91      458.53     25.81 o
  11   9   2       15.91       19.83     11.94 o
  12   9   2       49.54       26.55     13.32 o
  13   9   2      243.82      317.87     33.79 o
   0  10   2     2780.23     2675.30     39.05 o
   1  10   2     4388.23     4326.47     40.89 o
   2  10   2       69.20       56.10      6.55 o
   3  10   2      123.82      128.15      5.62 o
   4  10   2      804.28      786.07     11.20 o
   5  10   2     1556.00     1538.36     21.70 o
   6  10   2       87.82      101.63      8.89 o
   7  10   2     1185.34     1112.33     27.13 o
   8  10   2      279.78      256.24     17.73 o
   9  10   2     1403.54     1410.49     37.15 o
  10  10   2      250.68      282.69     21.14 o
  11  10   2       82.90       88.75     16.04 o
  12  10   2      285.28      260.18     23.38 o
   1  11   2        8.72        3.60      4.62 o
   2  11   2      742.44      777.69     19.09 o
   3  11   2      359.08      349.05     10.72 o
   4  11   2       83.48       92.08      6.18 o
   5  11   2        5.77        5.05      5.27 o
   6  11   2        8.12        6.71      7.12 o
   7  11   2      792.95      688.08     24.60 o
   8  11   2      223.46      273.04     18.41 o
   9  11   2      154.44      152.11     16.47 o
  10  11   2      257.48      232.53     20.25 o
  11  11   2      465.29      448.65     27.82 o
  12  11   2       17.15       48.21     17.83 o
   0  12   2     2815.81     2821.25     32.48 o
   1  12   2      609.98      637.92     16.44 o
   2  12   2     1050.30     1004.48     20.88 o
   3  12   2      299.12      323.81     21.21 o
   4  12   2      251.64      237.64      8.51 o
   5  12   2      716.77      679.00     15.70 o
   6  12   2      633.68      604.16     19.73 o
   7  12   2      253.25      294.35     16.53 o
   8  12   2      445.96      441.31     22.85 o
   9  12   2        8.76        7.08     11.08 o
  10  12   2      423.31      401.79     25.13 o
  11  12   2        0.53       -3.84     12.76 o
   1  13   2      634.67      637.10     14.44 o
   2  13   2       25.89       19.79      9.15 o
   3  13   2       33.49       24.96      9.22 o
   4  13   2     1020.30      974.19     17.82 o
   5  13   2      521.47      458.62     14.42 o
   6  13   2        0.13        3.77      7.61 o
   7  13   2      298.98      272.57     16.14 o
   8  13   2     1792.82     1979.11     39.79 o
   9  13   2       40.03       45.80     12.66 o
  10  13   2      373.68      433.28     30.15 o
   0  14   2       80.50      106.28      9.56 o
   1  14   2      446.03      436.51     13.44 o
   2  14   2       79.82       52.14     11.36 o
   3  14   2        8.97       21.81     11.03 o
   4  14   2       27.66       50.77      8.24 o
   5  14   2       23.33       28.76      8.29 o
   6  14   2      477.27      484.49     19.80 o
   7  14   2      107.55      150.65     14.69 o
   8  14   2        0.61      -10.28     10.28 o
   9  14   2       23.01       31.70     12.16 o
   1  15   2      243.48      242.33     17.01 o
   2  15   2       58.36       33.91     14.03 o
   3  15   2        2.17       -2.87     10.40 o
   4  15   2       11.42       11.08     11.70 o
   5  15   2      252.10      273.86     15.26 o
   6  15   2      213.31      248.91     15.88 o
   7  15   2      201.15      218.86     16.81 o
   8  15   2       28.48       22.46     12.50 o
   0  16   2        3.81       -3.16     11.42 o
   1  16   2       55.35       56.69     12.26 o
   2  16   2      325.13      337.85     31.63 o
   3  16   2      431.38      494.82     46.78 o
   4  16   2        0.72       -4.97     14.22 o
   5  16   2       52.50       42.17      8.82 o
   6  16   2      447.07      481.75     20.39 o
   1  17   2      106.76      133.79     15.42 o
   2  17   2        0.02       13.71     17.64 o
   3  17   2      532.60      660.25     71.00 o
   4  17   2      167.66      186.06     31.33 o
   1   1   3    18557.57    18648.53     89.05 o
   2   1   3    12717.92    11845.24     56.32 o
   3   1   3     5390.29     5136.78     26.85 o
   4   1   3     6683.47     6540.42     33.69 o
   5   1   3       93.24       48.10      3.09 o
   6   1   3      101.77       96.95      4.99 o
   7   1   3     2944.77     2896.08     27.00 o
   8   1   3      388.87      390.17     11.66 o
   9   1   3      471.56      435.54     14.25 o
  10   1   3      232.23      204.80     12.02 o
  11   1   3       29.52       13.60      7.72 o
  12   1   3        3.46      -11.39     11.39 o
  13   1   3     1510.03     1536.63     37.67 o
  14   1   3        7.45      -10.94     10.94 o
  15   1   3        1.80       -6.35     13.69 o
   0   2   3    37553.11    34557.53    245.05 o
   1   2   3    35655.70    34599.04    169.83 o
   2   2   3     7608.53     7078.65     36.71 o
   3   2   3     5626.53     5706.98     31.12 o
   4   2   3     2659.26     2753.13     18.21 o
   5   2   3     3567.97     3764.60     26.05 o
   6   2   3     2524.09     2811.61     23.55 o
   7   2   3      117.64      123.73      6.44 o
   8   2   3      926.34      948.86     15.27 o
   9   2   3      333.01      342.71     12.72 o
  10   2   3      446.37      462.28     16.88 o
  11   2   3      330.62      274.60     15.20 o
  12   2   3      145.65      127.92     13.32 o
  13   2   3     1015.01     1003.97     32.30 o
  14   2   3      228.58      233.10     21.05 o
  15   2   3        0.05      -17.07     17.07 o
   1   3   3     3827.10     3832.94     24.28 o
   2   3   3      171.71      188.63      4.56 o
   3   3   3      401.63      337.61      4.68 o
   4   3   3       45.04       64.60      3.01 o
   5   3   3     1545.50     1590.64     16.93 o
   6   3   3        7.64       13.99      3.29 o
   7   3   3     2024.55     2078.82     22.44 o
   8   3   3      107.44       91.14      6.80 o
   9   3   3     1953.11     1970.84     25.90 o
  10   3   3       91.70       78.64      8.80 o
  11   3   3     1049.68     1020.61     27.25 o
  12   3   3     1501.33     1448.39     33.76 o
  13   3   3        0.36       -9.45      9.45 o
  14   3   3      374.54      397.32     39.58 o
  15   3   3        0.01       -7.47     18.07 o
   0   4   3        4.60        1.86      1.71 o
   1   4   3     2336.19     2236.15     15.62 o
   2   4   3       29.17       31.37      2.74 o
   3   4   3    11311.07    11768.48     65.74 o
   4   4   3     3069.12     3510.63     22.36 o
   5   4   3     4173.25     4560.39     31.22 o
   6   4   3     4624.75     4711.14     33.60 o
   7   4   3      811.02      886.78     17.61 o
   8   4   3     1130.57     1182.52     20.77 o
   9   4   3     2143.85     2069.93     28.71 o
  10   4   3      625.17      629.50     21.58 o
  11   4   3       25.24       16.78      9.06 o
  12   4   3       87.77       60.74     11.74 o
  13   4   3        1.72      -11.76     12.45 o
  14   4   3       11.95       13.67     16.50 o
  15   4   3       43.53       44.29     20.91 o
   1   5   3     2832.61     2935.06     22.52 o
   2   5   3     4669.37     4788.30     30.81 o
   3   5   3     3913.66     4148.37     30.10 o
   4   5   3     8268.43     9010.48     62.39 o
   5   5   3      755.60      830.02     10.29 o
   6   5   3       40.66       34.70      3.68 o
   7   5   3      238.43      248.32      8.62 o
   8   5   3       16.31        7.12      4.92 o
   9   5   3     5721.10     5663.06     55.14 o
  10   5   3      294.02      321.56     15.90 o
  11   5   3        0.38        3.56      8.70 o
  12   5   3        3.32        3.51     11.46 o
  13   5   3       56.55       65.39     16.23 o
  14   5   3      702.00      709.50     37.99 o
  15   5   3      301.28      247.61     45.79 o
   0   6   3     2561.82     2312.44     28.15 o
   1   6   3     2246.60     2540.28     24.66 o
   2   6   3     1230.09     1383.09     14.69 o
   3   6   3     6424.27     6664.81     45.43 o
   4   6   3       35.42       44.46      3.73 o
   5   6   3      492.01      569.49     11.29 o
   6   6   3      182.95      185.29      6.91 o
   7   6   3      249.05      272.81      9.26 o
   8   6   3       14.17        1.33      5.27 o
   9   6   3     2233.66     2200.13     38.81 o
  10   6   3     1067.77     1040.34     28.40 o
  11   6   3      386.85      435.02     26.06 o
  12   6   3      329.58      305.20     23.52 o
  13   6   3        1.07       -7.54     13.29 o
  14   6   3        5.74      -13.70     13.70 o
   1   7   3     2611.51     2637.20     25.38 o
   2   7   3      665.96      704.78      9.89 o
   3   7   3      395.31      424.23      7.41 o
   4   7   3      589.60      647.91      9.98 o
   5   7   3      504.69      456.92     10.27 o
   6   7   3      522.82      528.81     12.38 o
   7   7   3        0.29        1.02      4.43 o
   8   7   3       35.25       32.51      8.17 o
   9   7   3     1257.56     1127.06     32.74 o
  10   7   3      328.53      316.56     22.46 o
  11   7   3      330.30      323.41     23.17 o
  12   7   3        0.35       -5.86     11.58 o
  13   7   3      128.65      104.91     18.39 o
  14   7   3        1.09        2.78     15.14 o
   0   8   3     3939.28     4034.83     48.22 o
   1   8   3       58.18       53.34      4.17 o
   2   8   3       58.49       46.97      4.40 o
   3   8   3      102.13       72.74      5.24 o
   4   8   3     1052.76     1050.90     12.29 o
   5   8   3     1401.15     1490.14     17.48 o
   6   8   3      852.24      901.13     14.97 o
   7   8   3       78.53       72.21      8.50 o
   8   8   3       68.88       91.95     15.27 o
   9   8   3     1173.60     1107.38     32.77 o
  10   8   3      766.54      704.29     29.63 o
  11   8   3       96.98       70.14     14.06 o
  12   8   3      152.09      161.70     19.41 o
  13   8   3       47.29       27.63     15.21 o
   1   9   3     4074.82     4123.60     39.03 o
   2   9   3     1047.63     1101.49     16.09 o
   3   9   3      618.91      587.58     10.84 o
   4   9   3     1644.27     1705.53     18.19 o
   5   9   3       81.34       65.20      5.38 o
   6   9   3      139.56      182.89     10.63 o
   7   9   3      731.25      675.89     21.84 o
   8   9   3      353.83      331.44     20.07 o
   9   9   3      203.34      216.28     21.40 o
  10   9   3       21.06       30.27     12.16 o
  11   9   3     1080.23     1190.02     43.10 o
  12   9   3        0.28        5.06     12.27 o
  13   9   3      299.54      375.96     29.36 o
   0  10   3     1701.46     1732.73     26.89 o
   1  10   3      219.62      225.36      8.13 o
   2  10   3      173.60      154.31      8.37 o
   3  10   3     1312.48     1296.40     16.71 o
   4  10   3      993.76      953.39     12.96 o
   5  10   3     4367.36     4274.41     52.03 o
   6  10   3     1046.71      972.43     20.39 o
   7  10   3     2185.94     1919.33     38.87 o
   8  10   3      330.78      302.84     23.69 o
   9  10   3        9.38       27.05     11.18 o
  10  10   3      261.06      296.69     23.56 o
  11  10   3        0.11       24.39     12.72 o
  12  10   3        8.07        7.02     13.48 o
   1  11   3      352.64      336.89      9.13 o
   2  11   3      348.15      322.60     11.24 o
   3  11   3       67.84       83.07      5.87 o
   4  11   3     1220.29     1146.51     20.31 o
   5  11   3      892.58      784.08     22.06 o
   6  11   3      388.86      327.74     14.63 o
   7  11   3        0.38       -5.00      8.41 o
   8  11   3      218.72      256.71     18.11 o
   9  11   3      497.61      518.77     26.01 o
  10  11   3        6.52       -2.76     11.43 o
  11  11   3      744.41      771.74     35.34 o
  12  11   3       53.86       30.97     15.15 o
   0  12   3     2203.43     2003.62     38.46 o
   1  12   3    12823.73    12606.91    103.27 o
   2  12   3        2.11        2.39      5.44 o
   3  12   3       18.81        9.06      6.38 o
   4  12   3      434.75      414.01     11.62 o
   5  12   3      680.62      672.40     15.89 o
   6  12   3      205.97      210.48     13.30 o
   7  12   3      253.03      261.72     15.84 o
   8  12   3      245.62      261.03     17.42 o
   9  12   3      238.84      218.57     20.95 o
  10  12   3       68.29       72.22     14.50 o
  11  12   3     1251.68     1293.55     44.22 o
   1  13   3        2.34       11.21      5.06 o
   2  13   3      353.01      339.17     15.81 o
   3  13   3      112.09      114.61     10.61 o
   4  13   3        2.54       -0.21      5.08 o
   5  13   3      153.00      161.10     10.86 o
   6  13   3       31.74       37.46     10.31 o
   7  13   3      107.18      106.88     11.85 o
   8  13   3      315.09      324.74     18.92 o
   9  13   3      146.18      165.90     18.45 o
  10  13   3       25.04       23.59     13.16 o
   0  14   3      113.16      122.53      8.98 o
   1  14   3      700.64      661.33     18.00 o
   2  14   3      871.23      819.66     19.00 o
   3  14   3       78.96       65.53     11.23 o
   4  14   3      130.47      155.55     15.44 o
   5  14   3      314.78      285.96     14.82 o
   6  14   3       15.25        5.87      8.92 o
   7  14   3     1351.77     1381.45     33.84 o
   8  14   3      170.75      188.91     17.41 o
   9  14   3      519.81      648.16     27.76 o
   1  15   3      401.73      447.20     18.61 o
   2  15   3      118.06       99.23     12.60 o
   3  15   3       87.23      114.26     13.41 o
   4  15   3       67.81      116.23     15.96 o
   5  15   3      194.10      221.88     17.27 o
   6  15   3      257.85      286.65     16.79 o
   7  15   3       64.52       72.77     13.90 o
   8  15   3        5.79       -6.82     11.30 o
   0  16   3       58.66       62.38     14.67 o
   1  16   3     2467.49     2341.90     50.63 o
   2  16   3       34.09       15.49     17.48 o
   3  16   3      796.64      847.80     38.03 o
   4  16   3       67.92       80.88     21.07 o
   5  16   3      113.36      154.56     12.08 o
   6  16   3       17.95       23.76     10.14 o
   1  17   3       67.22       50.39     19.53 o
   2  17   3      356.43      404.17     34.48 o
   3  17   3      351.49      371.97     36.84 o
   4  17   3       85.50       78.41     26.17 o
   0   0   4     2113.77     1988.47     47.26 o
   1   0   4     9599.94     9321.18     94.34 o
   2   0   4     3881.22     3584.63     29.79 o
   3   0   4       16.94       11.38      2.57 o
   4   0   4      861.96      769.31     11.14 o
   5   0   4    10052.36    10743.02     81.18 o
   6   0   4     1635.63     1793.69     25.68 o
   7   0   4        7.20       16.28      5.16 o
   8   0   4     1816.18     1903.65     33.06 o
   9   0   4        9.78       20.69      8.63 o
  10   0   4     1175.30     1083.92     31.51 o
  11   0   4      770.81      707.39     32.03 o
  12   0   4      987.67     1073.15     36.08 o
  13   0   4       53.33       12.03     15.84 o
  14   0   4     1021.67     1097.31     50.52 o
  15   0   4       12.45      -14.17     17.64 o
   1   1   4      179.16      207.50      3.25 o
   2   1   4      425.67      440.53      5.07 o
   3   1   4      143.59      130.89      3.52 o
   4   1   4      249.59      247.81      5.42 o
   5   1   4       17.79       16.65      2.46 o
   6   1   4     4828.47     5126.44     36.45 o
   7   1   4      168.24      167.21      7.24 o
   8   1   4      104.69      123.25      7.23 o
   9   1   4        0.25        0.02      5.19 o
  10   1   4      147.71      124.25     10.13 o
  11   1   4     2569.84     2581.28     37.33 o
  12   1   4       10.36       12.60      9.47 o
  13   1   4      148.59      135.84     16.01 o
  14   1   4        5.52       -7.92     12.10 o
  15   1   4       48.58       38.84     15.17 o
   0   2   4     2893.66     2672.02     20.93 o
   1   2   4    23066.50    22598.63    107.36 o
   2   2   4    29476.06    27274.25    130.33 o
   3   2   4     1377.46     1386.87     10.75 o
   4   2   4      367.73      361.59      6.00 o
   5   2   4     1576.78     1643.19     15.07 o
   6   2   4     4919.02     5129.00     36.82 o
   7   2   4       63.67       66.84      5.49 o
   8   2   4       84.81       80.03      6.29 o
   9   2   4      170.98      216.44     10.81 o
  10   2   4        3.92        7.20      6.96 o
  11   2   4      271.32      291.43     15.54 o
  12   2   4       66.23       38.91     10.91 o
  13   2   4        2.43       -7.40     10.27 o
  14   2   4       10.01        3.63     15.11 o
  15   2   4       65.84       61.58     22.54 o
   1   3   4      169.94      117.24      2.48 o
   2   3   4     2236.16     2352.16     16.11 o
   3   3   4      450.55      551.66      6.42 o
   4   3   4     3331.77     3670.88     23.62 o
   5   3   4        0.55       -0.18      2.27 o
   6   3   4      405.68      435.22      9.69 o
   7   3   4      148.92      146.40      7.36 o
   8   3   4      315.30      299.26     11.16 o
   9   3   4      350.83      333.26     12.82 o
  10   3   4      226.03      237.34     16.24 o
  11   3   4        0.15       -7.77      7.77 o
  12   3   4      571.41      535.44     28.60 o
  13   3   4       13.33       19.91     11.14 o
  14   3   4       47.19       28.79     18.75 o
  15   3   4       33.63        5.34     19.88 o
   0   4   4    24251.09    24127.29    222.13 o
   1   4   4      427.67      372.77      5.03 o
   2   4   4     5924.02     5875.24     33.04 o
   3   4   4     3529.89     3329.36     24.19 o
   4   4   4     2726.10     2879.54     19.74 o
   5   4   4    11955.99    12668.15     71.79 o
   6   4   4     2768.00     2614.18     22.42 o
   7   4   4     1125.17     1204.67     16.99 o
   8   4   4      368.13      355.27     13.14 o
   9   4   4     1100.00     1084.13     20.68 o
  10   4   4      272.07      232.59     14.22 o
  11   4   4        4.20        0.21      8.44 o
  12   4   4        4.51       -8.67      8.67 o
  13   4   4        3.17        4.19     13.27 o
  14   4   4       20.97       25.40     17.02 o
  15   4   4       32.64       45.08     21.43 o
   1   5   4      127.12      133.39      3.44 o
   2   5   4      738.39      663.85      6.84 o
   3   5   4     1533.58     1617.23     15.32 o
   4   5   4      104.62       57.61      3.53 o
   5   5   4      418.96      530.31      8.39 o
   6   5   4      139.49      171.11      6.13 o
   7   5   4     3368.08     3492.06     31.37 o
   8   5   4       10.11       11.49      5.11 o
   9   5   4     2194.39     2066.35     30.93 o
  10   5   4      439.12      423.54     17.86 o
  11   5   4      194.75      166.07     14.20 o
  12   5   4       69.19       66.08     14.59 o
  13   5   4       44.43       41.28     15.37 o
  14   5   4       19.07        3.74     16.52 o
  15   5   4      267.73      263.06     64.22 o
   0   6   4     9773.67     9854.23     95.57 o
   1   6   4     1958.58     2005.56     16.94 o
   2   6   4     1479.83     1604.88     14.23 o
   3   6   4     5866.86     6380.14     44.10 o
   4   6   4      987.05     1039.02     13.02 o
   5   6   4      168.55       98.23      5.14 o
   6   6   4      497.79      452.36      9.54 o
   7   6   4       22.90       22.08      4.19 o
   8   6   4       81.91       93.49      7.38 o
   9   6   4       16.75        1.53      7.08 o
  10   6   4      567.34      506.95     20.74 o
  11   6   4      135.16      101.29     15.36 o
  12   6   4      212.89      198.19     19.96 o
  13   6   4      911.01      977.71     40.73 o
  14   6   4      336.68      408.60     30.39 o
   1   7   4      198.38      225.48      6.05 o
   2   7   4     5621.59     5863.50     44.68 o
   3   7   4        8.87        1.32      2.56 o
   4   7   4      690.89      894.26     11.60 o
   5   7   4        1.44       -0.61      3.39 o
   6   7   4      683.60      682.50     13.65 o
   7   7   4      387.93      442.93     12.73 o
   8   7   4     2802.07     2689.77     41.83 o
   9   7   4       22.51       41.84     11.38 o
  10   7   4     1271.57     1178.14     40.29 o
  11   7   4        0.18       -0.19     11.01 o
  12   7   4       13.33       20.21     12.80 o
  13   7   4       11.24      -11.95     11.95 o
  14   7   4        0.84       14.46     15.79 o
   0   8   4     1843.44     1858.89     29.08 o
   1   8   4       49.40       23.35      3.35 o
   2   8   4       82.73       95.37      4.91 o
   3   8   4     9673.92     9881.99     67.55 o
   4   8   4      323.34      382.45      7.83 o
   5   8   4     1638.82     1476.45     18.02 o
   6   8   4      181.42      166.12      7.68 o
   7   8   4      293.28      267.04     12.86 o
   8   8   4        0.27       -7.78      7.78 o
   9   8   4      756.53      654.78     27.59 o
  10   8   4     3523.54     3482.08     63.83 o
  11   8   4      158.63      143.86     17.17 o
  12   8   4      728.75      724.38     35.08 o
  13   8   4      112.55      126.56     19.33 o
   1   9   4     1419.34     1266.80     14.93 o
   2   9   4     2681.52     2831.15     28.28 o
   3   9   4        6.32        4.69      3.67 o
   4   9   4      656.01      628.25     10.52 o
   5   9   4       79.12       94.43      6.02 o
   6   9   4      102.95       74.57     10.35 o
   7   9   4      377.30      380.72     16.92 o
   8   9   4     1002.00      969.18     27.37 o
   9   9   4      200.00      185.25     16.86 o
  10   9   4     1299.09     1218.91     36.86 o
  11   9   4      302.67      319.83     23.41 o
  12   9   4       99.30       90.23     16.73 o
  13   9   4      104.24      161.85     21.14 o
   0  10   4    17850.08    17397.54    207.04 o
   1  10   4      445.21      423.46      8.84 o
   2  10   4       21.02       18.85      3.96 o
   3  10   4       93.38      113.89      5.90 o
   4  10   4      161.41      180.52      6.81 o
   5  10   4      341.84      326.11     11.78 o
   6  10   4      878.11      903.56     20.10 o
   7  10   4      246.76      220.94     15.57 o
   8  10   4        9.08       24.09      9.84 o
   9  10   4        0.38       -9.51      9.51 o
  10  10   4      366.64      344.83     23.03 o
  11  10   4       32.06       72.74     17.05 o
  12  10   4        9.53       11.18     13.63 o
   1  11   4      737.04      761.37     12.19 o
   2  11   4       97.67      106.09      6.41 o
   3  11   4      745.82      783.87     15.20 o
   4  11   4     2042.11     1947.21     23.78 o
   5  11   4       28.11       18.59      6.09 o
   6  11   4     1063.09      977.16     24.51 o
   7  11   4       78.05       36.14      9.59 o
   8  11   4       58.01       56.93     11.68 o
   9  11   4        7.74        0.28     10.19 o
  10  11   4      922.76      931.42     34.57 o
  11  11   4      388.17      421.99     26.98 o
  12  11   4        3.42       -0.67     13.93 o
   0  12   4     7851.75     7709.23     81.80 o
   1  12   4      338.90      357.91     10.04 o
   2  12   4      612.15      658.66     12.98 o
   3  12   4     1297.35     1296.20     23.12 o
   4  12   4      567.45      555.98     13.31 o
   5  12   4        0.47       -2.73      6.17 o
   6  12   4     1289.66     1277.18     27.35 o
   7  12   4      840.42      816.28     28.13 o
   8  12   4      351.14      330.13     19.02 o
   9  12   4       53.46       26.71     11.06 o
  10  12   4       83.66       77.27     14.21 o
  11  12   4        4.49        6.13     12.75 o
   1  13   4        4.28       -2.75      5.09 o
   2  13   4      463.65      520.48     15.66 o
   3  13   4     1180.94     1176.25     25.25 o
   4  13   4      650.24      605.25     13.88 o
   5  13   4      489.43      433.02     18.67 o
   6  13   4      104.14       87.43     10.56 o
   7  13   4      706.89      780.94     24.43 o
   8  13   4        0.34       -1.25      9.44 o
   9  13   4      568.17      657.82     35.37 o
  10  13   4      248.39      329.54     25.80 o
   0  14   4      840.83      831.49     20.84 o
   1  14   4       15.80       17.33      7.68 o
   2  14   4       52.50       42.23      8.89 o
   3  14   4      366.15      382.52     28.25 o
   4  14   4      262.00      260.87     11.40 o
   5  14   4      133.30      141.30     14.12 o
   6  14   4      204.12      209.75     14.85 o
   7  14   4       13.33       31.58     10.64 o
   8  14   4        1.26        0.94      9.97 o
   9  14   4       71.81       60.36     13.56 o
   1  15   4      152.67      136.76     12.79 o
   2  15   4       25.21       36.33     10.90 o
   3  15   4        9.48       -1.69     11.44 o
   4  15   4       47.87       68.41     14.98 o
   5  15   4        4.47       16.73      9.42 o
   6  15   4      122.30      138.67     13.01 o
   7  15   4        5.48       29.72     10.75 o
   8  15   4       29.44       18.98     12.11 o
   0  16   4        4.84        5.41     13.01 o
   1  16   4       90.55      110.26     14.84 o
   2  16   4      802.13      873.04     47.79 o
   3  16   4       76.32       94.45     14.87 o
   4  16   4       31.09       34.36     16.63 o
   5  16   4       29.44       59.77     13.20 o
   6  16   4       29.75       35.85     10.65 o
   1  17   4       48.29       54.03     17.87 o
   2  17   4       98.41       77.23     20.16 o
   3  17   4      111.82      151.52     27.56 o
   4  17   4     1913.81     2281.96    161.58 o
   1   1   5      657.02      647.30      5.87 o
   2   1   5    10124.25    10145.06     50.66 o
   3   1   5      966.08      997.72      8.90 o
   4   1   5    17123.08    17342.05     85.98 o
   5   1   5      537.77      458.49      7.87 o
   6   1   5     2827.68     3075.89     32.63 o
   7   1   5      579.94      724.99     16.00 o
   8   1   5       16.86       27.23      5.17 o
   9   1   5     4006.66     3878.57     41.95 o
  10   1   5      722.73      741.55     20.74 o
  11   1   5       45.59       22.10      8.12 o
  12   1   5     5792.86     6070.77     72.03 o
  13   1   5       67.64       51.73     17.70 o
  14   1   5       99.56       85.48     16.51 o
  15   1   5       21.62       25.87     17.87 o
   0   2   5     2112.58     2012.23     17.36 o
   1   2   5     5146.15     5251.20     27.78 o
   2   2   5    20277.19    19906.18     96.84 o
   3   2   5    10905.16    10700.93     55.63 o
   4   2   5     4538.23     4888.43     29.11 o
   5   2   5     3262.69     3194.87     23.54 o
   6   2   5     1937.74     2025.87     20.45 o
   7   2   5     2318.52     2427.60     25.67 o
   8   2   5      495.39      474.55     13.56 o
   9   2   5       50.48       28.37      6.32 o
  10   2   5     2985.03     3008.87     38.92 o
  11   2   5      644.51      631.85     22.87 o
  12   2   5       18.02       17.00     10.11 o
  13   2   5      194.34      126.32     15.26 o
  14   2   5       13.60       10.19     12.71 o
  15   2   5        9.36        5.06     18.52 o
   1   3   5     2212.48     2329.46     13.74 o
   2   3   5    18968.07    18838.19     89.63 o
   3   3   5     2257.88     2320.06     16.35 o
   4   3   5     6756.52     7119.81     40.25 o
   5   3   5       78.75       87.77      4.53 o
   6   3   5      149.15      242.37      7.72 o
   7   3   5      490.17      492.29     13.07 o
   8   3   5        0.01       -2.94      4.34 o
   9   3   5       24.46       21.07      6.14 o
  10   3   5      553.41      506.81     17.81 o
  11   3   5     1062.25     1064.77     28.33 o
  12   3   5     2169.12     2188.42     41.77 o
  13   3   5      366.15      384.82     21.81 o
  14   3   5       21.39      -16.27     16.27 o
  15   3   5      118.25      112.77     25.79 o
   0   4   5     1469.70     1363.10     13.22 o
   1   4   5      217.87      234.63      3.59 o
   2   4   5      181.13      208.65      4.17 o
   3   4   5       56.28       63.26      3.14 o
   4   4   5      644.79      596.08      7.80 o
   5   4   5      396.95      395.93      8.15 o
   6   4   5        0.10       -2.86      2.86 o
   7   4   5       53.73       43.80      4.59 o
   8   4   5      335.90      261.01     14.59 o
   9   4   5      435.54      470.05     15.56 o
  10   4   5     6139.62     5811.75     66.56 o
  11   4   5        0.09       -7.95      7.95 o
  12   4   5        5.96       -4.92      8.81 o
  13   4   5       17.94        4.39     13.21 o
  14   4   5      328.76      296.76     28.93 o
  15   4   5      142.87      175.05     28.22 o
   1   5   5      881.49      944.60      9.29 o
   2   5   5      144.19      168.59      4.17 o
   3   5   5     1061.35     1212.62     12.25 o
   4   5   5     2434.35     2729.38     21.31 o
   5   5   5       20.50       10.58      2.89 o
   6   5   5     1113.36     1327.55     14.97 o
   7   5   5      224.69      256.09      8.83 o
   8   5   5      357.31      366.15     12.24 o
   9   5   5     1681.76     1448.35     27.25 o
  10   5   5      746.02      773.28     22.96 o
  11   5   5     1015.13      944.59     27.78 o
  12   5   5      546.19      543.96     29.78 o
  13   5   5      396.99      401.53     28.36 o
  14   5   5      200.78      167.26     28.05 o
   0   6   5     9663.13     9224.49     90.83 o
   1   6   5     5197.00     5272.75     38.08 o
   2   6   5     2009.57     2266.98     19.23 o
   3   6   5     7756.10     7814.54     49.85 o
   4   6   5      134.41      193.87      5.97 o
   5   6   5        9.90       11.58      2.92 o
   6   6   5       59.12       50.91      5.15 o
   7   6   5       84.97       78.95      5.52 o
   8   6   5     4877.41     4739.01     43.06 o
   9   6   5     3147.59     3009.36     42.75 o
  10   6   5      748.46      762.40     26.98 o
  11   6   5      179.17      161.10     17.65 o
  12   6   5        0.02        5.56     13.04 o
  13   6   5      260.50      247.16     23.30 o
  14   6   5       86.87       80.15     18.56 o
   1   7   5      904.71      968.43     10.83 o
   2   7   5     1873.65     1931.67     19.80 o
   3   7   5       67.12       65.09      3.94 o
   4   7   5     4835.68     4538.33     35.67 o
   5   7   5       71.76       56.96      4.74 o
   6   7   5     1486.02     1471.01     20.17 o
   7   7   5      164.77      141.72      8.02 o
   8   7   5      201.20      194.01     13.30 o
   9   7   5       59.00       61.46     12.28 o
  10   7   5      184.56      197.53     18.21 o
  11   7   5      969.85      928.46     35.38 o
  12   7   5      899.39      887.69     37.39 o
  13   7   5      282.96      236.00     23.19 o
  14   7   5      928.30     1054.84     45.09 o
   0   8   5     2807.74     2572.18     46.21 o
   1   8   5       20.34       15.76      3.05 o
   2   8   5        3.92        5.90      3.33 o
   3   8   5      949.32     1023.00     13.93 o
   4   8   5      129.89      157.91      5.63 o
   5   8   5     1566.54     1444.99     17.48 o
   6   8   5        0.00       -0.05      4.43 o
   7   8   5     2041.17     1927.65     28.20 o
   8   8   5      565.42      458.63     22.59 o
   9   8   5       37.62       44.74     11.77 o
  10   8   5        3.92        5.67     12.81 o
  11   8   5      146.20      129.93     16.70 o
  12   8   5       11.33       19.62     12.82 o
  13   8   5       34.43       24.47     14.69 o
   1   9   5      291.48      326.52      7.39 o
   2   9   5     1970.69     1983.42     24.25 o
   3   9   5       98.80      100.17      4.74 o
   4   9   5      411.07      383.95      8.89 o
   5   9   5      801.25      768.20     12.73 o
   6   9   5        0.01       -3.15      5.80 o
   7   9   5      239.98      237.12     14.88 o
   8   9   5      390.81      295.26     17.77 o
   9   9   5       29.56       40.37     10.86 o
  10   9   5        3.78       13.91     11.18 o
  11   9   5       27.90       21.15     11.96 o
  12   9   5       23.26       18.17     13.49 o
  13   9   5       11.71       -0.61     13.90 o
   0  10   5      174.51      233.15     10.12 o
   1  10   5        9.97       13.64      3.81 o
   2  10   5       29.15       39.61      4.71 o
   3  10   5     1063.35      993.71     14.62 o
   4  10   5     1004.05      962.81     13.51 o
   5  10   5      437.22      419.12     13.75 o
   6  10   5       86.52       87.99      9.04 o
   7  10   5       87.98       73.78     20.23 o
   8  10   5     1069.12      941.21     29.41 o
   9  10   5      369.51      347.60     21.89 o
  10  10   5       18.92       29.44     12.31 o
  11  10   5      126.13      143.49     17.93 o
  12  10   5       42.59       30.97     14.96 o
   1  11   5     3891.01     3889.15     35.39 o
   2  11   5      978.50      951.90     14.72 o
   3  11   5        5.75        8.95      5.30 o
   4  11   5      560.42      578.30     13.94 o
   5  11   5      187.42      201.27     10.45 o
   6  11   5     1428.37     1184.27     35.81 o
   7  11   5      316.44      305.03     17.03 o
   8  11   5      417.97      351.18     19.51 o
   9  11   5      417.29      395.35     23.23 o
  10  11   5      333.76      382.23     24.64 o
  11  11   5      627.23      650.25     33.84 o
  12  11   5       90.85       92.54     22.19 o
   0  12   5     7356.55     7215.55     78.03 o
   1  12   5      123.74      118.37      7.40 o
   2  12   5     1051.87     1044.68     16.80 o
   3  12   5      861.29      830.01     19.14 o
   4  12   5       79.11       75.27      6.95 o
   5  12   5      161.28      140.68     10.14 o
   6  12   5       95.17      105.56     13.95 o
   7  12   5      394.50      374.76     18.55 o
   8  12   5      163.05      200.38     18.05 o
   9  12   5        0.01       -3.37     10.16 o
  10  12   5       12.28       34.92     12.65 o
  11  12   5       26.19       19.19     13.54 o
   1  13   5      205.12      179.95      8.87 o
   2  13   5      314.55      297.55     13.20 o
   3  13   5       16.20       19.40      7.48 o
   4  13   5        3.24       -3.53      5.42 o
   5  13   5        2.61       -0.30      7.02 o
   6  13   5      298.31      253.83     20.45 o
   7  13   5       66.58       75.25     11.07 o
   8  13   5        0.74        6.24      9.76 o
   9  13   5       16.46       21.86     11.44 o
  10  13   5      245.38      216.94     19.58 o
   0  14   5      178.50      236.72     13.15 o
   1  14   5     1504.53     1492.74     28.07 o
   2  14   5      326.69      354.77     17.45 o
   3  14   5       72.51      102.08     12.98 o
   4  14   5       61.00       59.19      8.98 o
   5  14   5       43.03       43.17      9.53 o
   6  14   5      236.21      267.85     16.60 o
   7  14   5        1.71       -1.94      8.85 o
   8  14   5       30.99       22.08     10.91 o
   9  14   5       16.90       15.20     11.86 o
   1  15   5      437.76      469.30     20.14 o
   2  15   5       38.86       38.48     11.53 o
   3  15   5      290.38      275.31     26.80 o
   4  15   5       26.56       33.54     11.51 o
   5  15   5        0.16       13.95     11.27 o
   6  15   5      208.04      241.79     15.94 o
   7  15   5        1.83       18.64     10.91 o
   8  15   5      223.24      259.33     19.85 o
   0  16   5      162.95      153.69     39.99 o
   1  16   5      452.21      436.72     24.44 o
   2  16   5      726.61      764.17     46.13 o
   3  16   5      210.35      225.15     19.18 o
   4  16   5      102.01      164.26     25.73 o
   5  16   5      153.83      218.38     17.44 o
   6  16   5       10.49       29.77     11.42 o
   1  17   5      653.01      703.81     29.10 o
   2  17   5      202.70      181.08     22.81 o
   3  17   5       81.30       86.68     18.14 o
   4  17   5        0.04        9.54     20.84 o
   0   0   6     1854.70     2461.14     29.55 o
   1   0   6   196214.09   153177.95   2407.24 o
   2   0   6    28129.49    26302.63    184.01 o
   3   0   6     6245.88     6748.28     51.87 o
   4   0   6     4991.76     4830.54     39.46 o
   5   0   6    18996.20    19820.20    146.49 o
   6   0   6     1896.18     1941.79     28.68 o
   7   0   6      286.92      244.73     12.95 o
   8   0   6      811.76      798.86     22.37 o
   9   0   6      441.09      500.47     23.34 o
  10   0   6     1336.39     1441.72     37.11 o
  11   0   6     8729.59     8585.01    124.55 o
  12   0   6      859.81      823.68     34.58 o
  13   0   6     2245.46     2250.32     75.06 o
  14   0   6      138.33       99.38     25.78 o
  15   0   6       45.74       52.60     23.74 o
   1   1   6    53798.15    49494.18    228.34 o
   2   1   6     5350.14     5638.91     31.19 o
   3   1   6       33.30       65.28      2.90 o
   4   1   6     7600.64     7738.72     43.45 o
   5   1   6     2996.70     3322.35     26.22 o
   6   1   6      134.89      112.02      5.80 o
   7   1   6      689.65      677.73     13.20 o
   8   1   6     4096.61     4141.30     39.42 o
   9   1   6       29.47       19.94      6.22 o
  10   1   6     3790.84     3750.67     44.74 o
  11   1   6        0.12       -1.73      7.30 o
  12   1   6      672.18      623.68     25.56 o
  13   1   6        3.77       -1.31     11.26 o
  14   1   6        2.57       -7.67     13.18 o
  15   1   6      423.73      425.64     34.83 o
   0   2   6     4708.70     4489.74     37.02 o
   1   2   6    28986.62    27900.59    136.15 o
   2   2   6    37303.98    36065.46    175.77 o
   3   2   6     2025.02     1926.28     14.78 o
   4   2   6      738.94      807.88      9.18 o
   5   2   6     6607.64     7153.08     43.30 o
   6   2   6     3816.17     4296.87     33.81 o
   7   2   6     1868.34     2182.48     24.43 o
   8   2   6     1890.80     1920.08     25.28 o
   9   2   6      167.51      176.84     10.43 o
  10   2   6     1141.32     1122.02     24.13 o
  11   2   6     2032.63     2211.36     37.78 o
  12   2   6      548.25      557.33     24.30 o
  13   2   6      583.29      675.66     28.08 o
  14   2   6      318.63      316.67     24.02 o
  15   2   6      199.49      250.31     45.19 o
   1   3   6    17575.46    17448.17     88.59 o
   2   3   6     9832.49     9620.33     48.45 o
   3   3   6     2140.78     2204.31     16.01 o
   4   3   6     2976.04     3078.59     21.16 o
   5   3   6        7.56        3.97      2.40 o
   6   3   6       13.30       11.97      3.44 o
   7   3   6      135.29      150.12      7.65 o
   8   3   6       79.82       82.00      6.90 o
   9   3   6     6282.98     6356.07     56.95 o
  10   3   6      691.77      662.49     19.56 o
  11   3   6      402.83      385.29     19.69 o
  12   3   6      836.34      821.05     29.16 o
  13   3   6       21.02        4.11     10.59 o
  14   3   6      741.95      818.98     65.93 o
  15   3   6        3.31        6.53     19.95 o
   0   4   6      165.79      141.88      3.95 o
   1   4   6     2193.59     2227.98     14.15 o
   2   4   6        0.58        1.86      1.49 o
   3   4   6       64.39      103.90      3.80 o
   4   4   6       19.89       18.16      2.53 o
   5   4   6      128.42      168.24      5.79 o
   6   4   6      760.16      928.10     12.83 o
   7   4   6      236.72      173.16      8.25 o
   8   4   6        3.02        1.63      4.60 o
   9   4   6     1040.10     1036.81     20.39 o
  10   4   6      775.59      787.27     22.76 o
  11   4   6       65.61       47.63     10.42 o
  12   4   6      132.41      139.27     14.29 o
  13   4   6      435.12      408.79     28.62 o
  14   4   6      660.62      634.00     38.83 o
  15   4   6       51.08       75.11     23.47 o
   1   5   6      283.03      306.67      4.67 o
   2   5   6     3211.11     3414.86     23.36 o
   3   5   6      672.58      667.23      8.92 o
   4   5   6      416.35      401.31      7.30 o
   5   5   6      899.56     1002.81     11.73 o
   6   5   6     1043.22      961.84     12.33 o
   7   5   6       69.79       61.50      5.38 o
   8   5   6      365.36      360.06     12.75 o
   9   5   6     1842.87     1729.41     29.88 o
  10   5   6       60.25       53.16      9.14 o
  11   5   6      442.78      496.60     21.72 o
  12   5   6      146.09      165.75     18.96 o
  13   5   6       50.02       53.57     15.74 o
  14   5   6      439.57      521.23     41.71 o
   0   6   6       17.30       56.50      3.73 o
   1   6   6     1479.96     1512.74     13.17 o
   2   6   6     6810.84     7292.12     57.26 o
   3   6   6      492.92      565.40      8.70 o
   4   6   6     3742.19     3910.17     29.98 o
   5   6   6      482.68      463.68      9.85 o
   6   6   6      611.66      696.22     11.17 o
   7   6   6      532.50      531.96     11.19 o
   8   6   6     1395.21     1370.39     20.09 o
   9   6   6       72.19       40.41      8.36 o
  10   6   6      179.32      138.08     13.52 o
  11   6   6      216.86      171.55     18.09 o
  12   6   6        0.28       -8.11     11.02 o
  13   6   6       41.89       30.61     15.16 o
  14   6   6        0.21      -14.37     14.37 o
   1   7   6     9206.85     9422.57     64.64 o
   2   7   6     3168.32     3420.75     28.47 o
   3   7   6      628.27      660.46      9.07 o
   4   7   6     1308.21     1445.15     15.15 o
   5   7   6      465.82      490.57      9.58 o
   6   7   6        2.05        2.04      3.47 o
   7   7   6     1179.73     1148.14     17.13 o
   8   7   6      100.02       79.69      8.80 o
   9   7   6      115.44       86.41     13.18 o
  10   7   6       49.41       56.72     13.03 o
  11   7   6       12.26       11.62     11.87 o
  12   7   6        0.86      -11.20     11.20 o
  13   7   6       28.51       28.27     15.61 o
  14   7   6       98.29      105.09     20.40 o
   0   8   6      489.65      589.95     15.96 o
   1   8   6      332.68      358.70      7.99 o
   2   8   6      758.88      762.67     12.55 o
   3   8   6        0.04        3.34      2.92 o
   4   8   6       81.91       76.75      4.72 o
   5   8   6     1761.24     1755.51     19.23 o
   6   8   6     1544.80     1394.11     18.64 o
   7   8   6       14.88       17.70      6.20 o
   8   8   6       30.01       46.10     10.42 o
   9   8   6      401.92      438.42     23.53 o
  10   8   6      705.81      632.05     29.60 o
  11   8   6      231.35      250.05     21.25 o
  12   8   6      113.14      130.97     23.82 o
  13   8   6       24.13       17.14     13.92 o
   1   9   6       61.20       53.62      4.59 o
   2   9   6      952.24      950.72     14.38 o
   3   9   6       16.14       24.48      3.96 o
   4   9   6      257.30      219.85      7.83 o
   5   9   6      104.90      145.44      6.97 o
   6   9   6      676.89      566.12     17.28 o
   7   9   6      274.93      246.22     17.29 o
   8   9   6     1195.45      999.53     28.03 o
   9   9   6      148.63      147.85     14.80 o
  10   9   6      314.79      224.97     18.42 o
  11   9   6      236.76      244.33     21.10 o
  12   9   6       39.92       21.30     13.69 o
  13   9   6        3.96       10.12     14.27 o
   0  10   6     2227.94     2217.53     30.26 o
   1  10   6     1135.56     1079.68     17.07 o
   2  10   6      322.04      294.13      8.35 o
   3  10   6      205.79      224.21      8.14 o
   4  10   6        1.11       -0.47      3.75 o
   5  10   6     1180.22     1051.59     19.40 o
   6  10   6      165.90      157.94     14.10 o
   7  10   6        3.23       -0.66      7.88 o
   8  10   6     1593.00     1359.53     34.58 o
   9  10   6        2.72       -9.50      9.50 o
  10  10   6      178.21      250.24     20.68 o
  11  10   6       50.54       43.70     14.12 o
  12  10   6      178.01      222.09     24.17 o
   1  11   6      259.84      219.40      8.61 o
   2  11   6     1211.04     1237.32     19.00 o
   3  11   6     1115.68     1052.59     19.97 o
   4  11   6       29.00       21.28      5.95 o
   5  11   6      610.94      576.20     15.90 o
   6  11   6        0.36       -5.59      7.44 o
   7  11   6      218.83      269.86     16.42 o
   8  11   6       18.95       18.78      9.70 o
   9  11   6       38.94       37.45     11.47 o
  10  11   6      362.22      405.13     23.81 o
  11  11   6        0.62        3.41     12.20 o
  12  11   6       47.78       56.83     15.81 o
   0  12   6     4455.32     4105.34     50.12 o
   1  12   6      431.12      444.77     12.14 o
   2  12   6       62.40       59.97      6.90 o
   3  12   6     1389.15     1401.52     25.57 o
   4  12   6      239.31      250.66     10.55 o
   5  12   6      145.92      160.73     10.44 o
   6  12   6      155.05      151.69     12.34 o
   7  12   6       72.72       72.61     10.76 o
   8  12   6      318.87      327.16     24.34 o
   9  12   6      183.50      168.16     16.21 o
  10  12   6     1394.32     1519.98     39.25 o
  11  12   6      753.42      864.78     34.21 o
   1  13   6      811.36      798.33     17.08 o
   2  13   6       41.72       55.15      8.37 o
   3  13   6       88.89       60.97     10.61 o
   4  13   6        5.03       12.28      6.10 o
   5  13   6       71.08       58.72      9.07 o
   6  13   6       56.07       71.13     13.53 o
   7  13   6        1.67        1.70      8.53 o
   8  13   6      254.59      247.80     17.75 o
   9  13   6      815.17      945.82     31.79 o
  10  13   6      521.51      593.07     28.76 o
   0  14   6      144.73      139.73     11.74 o
   1  14   6      253.14      250.27     16.03 o
   2  14   6      286.33      239.45     17.37 o
   3  14   6       14.37        9.90     11.24 o
   4  14   6       26.22       43.23     10.22 o
   5  14   6      813.59      868.33     23.85 o
   6  14   6      881.05      893.83     26.62 o
   7  14   6       62.96       57.05     11.63 o
   8  14   6        1.38        6.65     10.38 o
   9  14   6       66.90       55.06     13.22 o
   1  15   6       96.39      122.04     21.80 o
   2  15   6       16.20       38.41     11.70 o
   3  15   6      120.47      129.78     16.55 o
   4  15   6       68.80       70.01     14.73 o
   5  15   6       37.06       50.55     11.55 o
   6  15   6       39.92       46.49     16.72 o
   7  15   6       14.54       31.88     11.26 o
   8  15   6      121.88      150.39     20.19 o
   0  16   6      219.11      215.56     31.83 o
   1  16   6      233.23      276.39     46.53 o
   2  16   6      624.39      641.31     37.81 o
   3  16   6       31.06       53.56     14.20 o
   4  16   6      488.36      580.41     27.33 o
   5  16   6       69.01      131.75     24.75 o
   6  16   6      266.07      307.42     19.16 o
   1  17   6       34.92       33.35     14.33 o
   2  17   6     1227.39     1360.55     43.58 o
   3  17   6      222.59      247.28     30.73 o
   4  17   6        0.18       -1.20     29.35 o
   1   1   7        8.27        3.78      1.62 o
   2   1   7     5160.05     5087.84     29.79 o
   3   1   7      861.98      719.96      8.27 o
   4   1   7      578.57      503.64      7.43 o
   5   1   7    14585.86    14711.92     85.93 o
   6   1   7     1347.95     1464.16     18.32 o
   7   1   7      376.75      370.58     11.80 o
   8   1   7      190.29      205.62     10.13 o
   9   1   7      686.56      635.31     18.71 o
  10   1   7     1775.77     1721.20     30.01 o
  11   1   7     3843.62     3700.22     48.44 o
  12   1   7     1134.36     1200.35     31.74 o
  13   1   7       31.07       23.19     12.24 o
  14   1   7      162.47      137.57     19.55 o
  15   1   7       10.39       23.75     17.76 o
   0   2   7       81.41       88.28      5.13 o
   1   2   7    19582.79    19357.44     94.52 o
   2   2   7     4874.69     4870.87     28.10 o
   3   2   7     1828.18     1794.43     14.42 o
   4   2   7     3287.69     3430.03     23.64 o
   5   2   7       67.62       76.39      4.51 o
   6   2   7      124.19      112.12      6.04 o
   7   2   7      841.68      892.83     15.55 o
   8   2   7     1184.51     1231.19     20.03 o
   9   2   7       14.27        4.41      5.69 o
  10   2   7      326.77      284.92     14.51 o
  11   2   7     1270.34     1187.88     29.04 o
  12   2   7      238.83      240.14     17.27 o
  13   2   7      164.43      159.02     17.17 o
  14   2   7        0.54       21.77     15.60 o
  15   2   7      120.40      209.63     54.85 o
   1   3   7    95641.47    90867.88    417.74 o
   2   3   7      244.94      208.51      5.38 o
   3   3   7     1959.13     1992.99     15.29 o
   4   3   7     1572.12     1707.15     15.99 o
   5   3   7     2394.70     2580.78     23.32 o
   6   3   7      259.18      257.75      8.09 o
   7   3   7     2661.70     2476.72     26.46 o
   8   3   7      106.31      133.65      8.27 o
   9   3   7     3066.21     2993.13     34.78 o
  10   3   7      485.15      453.39     16.95 o
  11   3   7        1.77       -7.90      7.90 o
  12   3   7      107.70       67.38     12.28 o
  13   3   7      111.37      112.84     14.59 o
  14   3   7      386.93      359.89     54.98 o
  15   3   7     1067.13     1203.61     66.00 o
   0   4   7     7027.20     7224.98     56.70 o
   1   4   7    10974.98    10975.03     55.23 o
   2   4   7      144.28      191.94      4.50 o
   3   4   7      558.96      677.18      7.70 o
   4   4   7      302.03      346.23      7.31 o
   5   4   7      238.58      257.80      7.08 o
   6   4   7     3470.83     3668.86     30.44 o
   7   4   7      123.79      141.92      7.53 o
   8   4   7     1075.44      977.07     18.44 o
   9   4   7     1533.01     1584.07     25.29 o
  10   4   7      111.52       82.86     11.98 o
  11   4   7      287.11      295.71     17.59 o
  12   4   7        4.15       -2.63      9.12 o
  13   4   7      154.96      146.52     20.01 o
  14   4   7        2.77      -14.06     14.06 o
  15   4   7      100.09      104.54     25.37 o
   1   5   7    16357.46    16573.05     97.77 o
   2   5   7     3412.04     3414.13     22.93 o
   3   5   7    15657.11    16685.76     97.57 o
   4   5   7     2878.08     2828.30     24.31 o
   5   5   7      428.69      505.38      9.46 o
   6   5   7        1.27        2.12      3.18 o
   7   5   7      401.92      374.41     10.29 o
   8   5   7     7358.09     7252.76     59.99 o
   9   5   7     6158.91     5920.55     67.34 o
  10   5   7      107.53      116.49     10.99 o
  11   5   7      694.64      642.39     26.20 o
  12   5   7       17.48       33.55     13.53 o
  13   5   7      713.24      720.29     36.51 o
  14   5   7       25.16       13.75     15.89 o
   0   6   7      866.23      790.60     12.37 o
   1   6   7     2924.57     2888.63     22.30 o
   2   6   7      680.19      778.26     10.03 o
   3   6   7      211.52      212.28      6.19 o
   4   6   7       10.70       23.84      3.39 o
   5   6   7        9.64        8.10      2.70 o
   6   6   7       98.41      125.43      5.64 o
   7   6   7     1234.68     1234.87     16.66 o
   8   6   7      137.86      111.25      7.78 o
   9   6   7     1003.82      924.50     22.27 o
  10   6   7       78.74       65.71     11.33 o
  11   6   7       40.01       29.12     11.90 o
  12   6   7      281.57      243.92     21.80 o
  13   6   7      342.78      339.71     26.84 o
  14   6   7       43.09       25.64     16.71 o
   1   7   7      304.43      298.72      7.53 o
   2   7   7     1668.42     1684.37     17.93 o
   3   7   7        0.03        3.70      2.50 o
   4   7   7     1262.80     1155.03     14.33 o
   5   7   7     4440.32     4279.73     31.23 o
   6   7   7      514.69      438.39     10.87 o
   7   7   7      192.80      175.57      8.01 o
   8   7   7      686.55      634.79     17.32 o
   9   7   7     1983.92     1916.42     42.95 o
  10   7   7      407.12      413.52     35.90 o
  11   7   7      190.17      143.21     17.32 o
  12   7   7        5.51      -11.68     11.68 o
  13   7   7       21.02       16.20     14.68 o
  14   7   7       26.46       21.17     15.94 o
   0   8   7     1470.64     1635.34     22.09 o
   1   8   7       18.15       34.99      4.10 o
   2   8   7     6875.13     6794.53     47.80 o
   3   8   7      305.32      354.35      7.96 o
   4   8   7      470.75      508.63      9.78 o
   5   8   7     1681.35     1663.46     19.68 o
   6   8   7      795.71      731.85     13.73 o
   7   8   7     1107.55     1113.54     25.92 o
   8   8   7      186.60      159.04     14.14 o
   9   8   7      420.71      406.41     21.89 o
  10   8   7      447.70      438.43     24.39 o
  11   8   7       45.96       29.71     12.00 o
  12   8   7      332.06      330.90     34.05 o
  13   8   7       50.02       47.82     16.49 o
   1   9   7      218.86      224.34      8.21 o
   2   9   7      245.10      254.99      8.69 o
   3   9   7     3910.42     4077.98     34.22 o
   4   9   7     1252.58     1272.82     16.71 o
   5   9   7      541.07      554.12     11.66 o
   6   9   7        0.42       -5.75      5.75 o
   7   9   7      874.81      891.00     23.58 o
   8   9   7      441.15      405.71     21.96 o
   9   9   7        3.63       10.81      9.70 o
  10   9   7       61.81       43.45     12.53 o
  11   9   7        4.50      -11.16     11.16 o
  12   9   7       55.61       71.15     15.97 o
  13   9   7       34.68       31.70     16.29 o
   0  10   7      145.53      195.09      9.72 o
   1  10   7       37.89       33.15      4.95 o
   2  10   7     1106.16      982.34     16.46 o
   3  10   7       24.10       18.19      3.87 o
   4  10   7      549.63      478.13     11.07 o
   5  10   7       34.97       34.07      6.66 o
   6  10   7      800.91      852.44     21.08 o
   7  10   7       97.22      137.46     12.73 o
   8  10   7      829.41      829.93     26.40 o
   9  10   7      495.36      510.80     24.50 o
  10  10   7      211.81      178.59     17.47 o
  11  10   7        0.03       -3.11     11.76 o
  12  10   7       35.33       44.56     14.43 o
   1  11   7     1228.48     1167.28     23.36 o
   2  11   7     1967.80     1852.87     23.44 o
   3  11   7      588.81      624.86     11.58 o
   4  11   7     1088.24     1027.83     18.88 o
   5  11   7      112.71       86.68      8.35 o
   6  11   7     1136.92     1169.61     26.92 o
   7  11   7     1111.13     1034.96     26.95 o
   8  11   7       53.18       68.31     11.99 o
   9  11   7       74.81       79.62     13.07 o
  10  11   7     1223.21     1351.52     37.07 o
  11  11   7      211.22      169.18     18.63 o
  12  11   7      462.71      538.20     30.27 o
   0  12   7       28.64       39.93      7.12 o
   1  12   7      988.26      928.44     17.12 o
   2  12   7      372.46      370.59     14.17 o
   3  12   7      996.24      942.62     22.74 o
   4  12   7       11.03       -3.03      5.70 o
   5  12   7       16.22       13.95      6.86 o
   6  12   7      268.74      211.04     14.20 o
   7  12   7      342.27      335.18     18.11 o
   8  12   7      175.26      184.94     15.37 o
   9  12   7      119.57      140.75     15.42 o
  10  12   7        0.93       15.30     12.24 o
  11  12   7       65.70       53.93     14.73 o
   1  13   7      204.91      230.39      9.38 o
   2  13   7      259.41      285.01     14.29 o
   3  13   7        1.13       -7.78      7.78 o
   4  13   7        7.68       12.66      7.48 o
   5  13   7       96.61       76.29     14.35 o
   6  13   7       89.72       80.00     10.75 o
   7  13   7       37.92       19.13      9.84 o
   8  13   7       44.20       35.73     11.06 o
   9  13   7       68.66       76.09     13.74 o
  10  13   7      648.28      720.79     31.68 o
   0  14   7      936.08      858.20     33.72 o
   1  14   7     1031.18     1015.70     29.20 o
   2  14   7        8.15        6.11      8.56 o
   3  14   7      816.72      843.82     27.55 o
   4  14   7      298.73      276.95     18.15 o
   5  14   7       40.99       61.02      9.40 o
   6  14   7        8.50        0.53     10.32 o
   7  14   7       82.35       79.59     11.82 o
   8  14   7      369.34      344.64     20.19 o
   9  14   7        0.15        8.48     17.26 o
   1  15   7      581.60      568.15     21.65 o
   2  15   7       94.20       71.46     17.20 o
   3  15   7       94.74       74.30     15.53 o
   4  15   7      298.09      329.79     23.15 o
   5  15   7      274.17      283.03     31.33 o
   6  15   7       35.41       47.99     12.99 o
   7  15   7        1.07       10.35     10.46 o
   8  15   7      691.24      799.40     50.27 o
   0  16   7        9.97       20.26     15.34 o
   1  16   7       17.93       24.17     10.73 o
   2  16   7      102.88       71.56     24.23 o
   3  16   7      268.86      301.27     34.63 o
   4  16   7        5.06       24.62     13.42 o
   5  16   7      881.06     1048.61     45.88 o
   6  16   7       93.58      125.24     24.88 o
   1  17   7        0.54       -2.98     23.34 o
   2  17   7       35.72       31.72     26.54 o
   3  17   7     1006.57     1134.64     65.54 o
   4  17   7       20.68      123.61     36.11 o
   0   0   8     7770.24     7054.06     82.17 o
   1   0   8    15501.73    15215.97    105.33 o
   2   0   8      770.20      767.73     11.58 o
   3   0   8      577.82      677.16     11.85 o
   4   0   8     1063.07      983.76     16.11 o
   5   0   8     1617.62     1520.20     25.46 o
   6   0   8     5242.70     5448.93     61.64 o
   7   0   8      126.39      142.14     11.83 o
   8   0   8     3547.45     3364.92     50.70 o
   9   0   8       94.95      144.20     13.96 o
  10   0   8     2201.47     2192.40     50.82 o
  11   0   8      724.20      563.52     30.84 o
  12   0   8       55.97       98.28     21.57 o
  13   0   8     3157.99     3288.31     93.05 o
  14   0   8        3.21       29.21     21.03 o
  15   0   8       66.18       56.05     23.89 o
   1   1   8      174.73      164.32      4.20 o
   2   1   8      229.48      167.68      4.65 o
   3   1   8     5597.88     5659.80     33.18 o
   4   1   8     3558.78     3849.05     25.56 o
   5   1   8     2926.45     3077.39     25.33 o
   6   1   8      237.72      279.93      9.39 o
   7   1   8      692.04      666.24     14.16 o
   8   1   8      854.50      846.15     17.40 o
   9   1   8      252.91      302.19     13.38 o
  10   1   8       35.33       31.99      8.15 o
  11   1   8        9.04       -7.18      7.18 o
  12   1   8      131.29      135.10     18.98 o
  13   1   8      100.94      114.04     17.09 o
  14   1   8      240.61      255.88     23.75 o
  15   1   8        1.02        1.15     16.55 o
   0   2   8    39339.32    37561.89    271.68 o
   1   2   8    12432.89    12315.04     62.43 o
   2   2   8    18205.01    18463.03     89.81 o
   3   2   8    44592.18    44725.31    219.39 o
   4   2   8     1045.94      980.65     10.65 o
   5   2   8     4224.91     4387.76     33.18 o
   6   2   8     2882.97     3070.16     28.80 o
   7   2   8     1405.75     1451.37     20.16 o
   8   2   8      743.84      639.34     15.19 o
   9   2   8       99.47       93.08      8.57 o
  10   2   8       40.81       49.90      8.85 o
  11   2   8       59.41       62.53     10.99 o
  12   2   8      691.31      669.22     26.13 o
  13   2   8     1973.56     2033.64     46.03 o
  14   2   8       22.78       30.14     16.64 o
  15   2   8        0.05       -3.45     22.53 o
   1   3   8     3840.52     3795.75     26.55 o
   2   3   8    15538.45    15207.22     76.44 o
   3   3   8     1415.89     1511.56     13.41 o
   4   3   8     3700.79     3829.71     41.89 o
   5   3   8     1905.50     2172.40     20.54 o
   6   3   8      398.23      434.03     10.36 o
   7   3   8       56.68       52.91      5.65 o
   8   3   8     1768.58     1922.97     24.81 o
   9   3   8      537.13      513.56     16.50 o
  10   3   8       28.92       14.96      7.18 o
  11   3   8      182.16      182.00     14.69 o
  12   3   8      110.60       97.18     13.42 o
  13   3   8      219.45      230.31     23.54 o
  14   3   8     1163.36     1262.99     64.33 o
  15   3   8      420.25      415.06     44.20 o
   0   4   8      686.77      749.28      9.58 o
   1   4   8    13327.75    13685.30     69.97 o
   2   4   8     2154.13     2370.05     18.05 o
   3   4   8     3698.28     3894.64     26.05 o
   4   4   8      207.93      226.76      6.43 o
   5   4   8     3104.71     3081.25     24.43 o
   6   4   8     2103.44     2120.73     22.61 o
   7   4   8      543.41      585.26     13.86 o
   8   4   8      137.87      141.95      8.86 o
   9   4   8       26.86       10.86      5.98 o
  10   4   8      327.97      342.22     16.52 o
  11   4   8     1278.88     1260.32     30.17 o
  12   4   8      624.20      656.83     26.26 o
  13   4   8     1298.44     1372.06     45.27 o
  14   4   8        1.52      -16.10     16.10 o
  15   4   8       20.76       52.82     24.71 o
   1   5   8     4599.49     4868.64     29.22 o
   2   5   8     2620.44     2721.52     20.89 o
   3   5   8     3526.33     3630.57     27.82 o
   4   5   8      439.21      435.25      8.88 o
   5   5   8     2108.25     2341.48     20.16 o
   6   5   8      286.51      332.39      8.97 o
   7   5   8     1555.45     1590.87     20.21 o
   8   5   8     1105.61     1024.18     20.33 o
   9   5   8     1391.52     1451.31     27.39 o
  10   5   8      748.61      753.75     32.72 o
  11   5   8      729.58      707.55     29.70 o
  12   5   8       75.53       66.12     15.37 o
  13   5   8      223.59      233.40     22.89 o
  14   5   8      120.30       94.53     19.56 o
   0   6   8      929.49     1022.83     15.93 o
   1   6   8     1876.43     2084.05     17.08 o
   2   6   8     3909.11     4268.53     31.66 o
   3   6   8     1373.27     1224.65     14.29 o
   4   6   8      520.45      537.65     10.23 o
   5   6   8      126.52      152.29      5.77 o
   6   6   8      197.04      235.51      7.66 o
   7   6   8      562.00      572.95     16.03 o
   8   6   8       38.59       63.49      7.01 o
   9   6   8     1502.47     1462.41     27.39 o
  10   6   8     2813.25     2520.30     47.50 o
  11   6   8      529.71      476.83     27.06 o
  12   6   8       41.75       34.47     13.78 o
  13   6   8      480.93      491.03     31.14 o
  14   6   8      859.80      970.15     44.64 o
   1   7   8     1657.13     1581.23     14.82 o
   2   7   8        0.07        4.29      2.53 o
   3   7   8        8.64       13.11      3.37 o
   4   7   8      580.09      652.83     11.01 o
   5   7   8        6.36        5.73      3.60 o
   6   7   8       44.94       48.08      4.61 o
   7   7   8      715.76      705.55     13.82 o
   8   7   8     2149.36     1981.22     29.05 o
   9   7   8        6.08        2.65      9.24 o
  10   7   8       14.17       10.86     10.80 o
  11   7   8      541.53      509.32     26.54 o
  12   7   8      144.08      139.53     17.78 o
  13   7   8      236.45      223.85     22.27 o
  14   7   8       48.81       57.17     17.41 o
   0   8   8     3320.14     3299.11     37.85 o
   1   8   8      690.14      722.52     10.27 o
   2   8   8      572.67      652.26     10.00 o
   3   8   8      196.36      259.35      6.95 o
   4   8   8       60.19       44.67      4.45 o
   5   8   8      609.17      633.71     11.16 o
   6   8   8      282.17      240.11      9.10 o
   7   8   8      885.35      801.67     22.15 o
   8   8   8      897.15      814.23     26.96 o
   9   8   8      151.29      143.50     14.35 o
  10   8   8        0.84       -9.88      9.88 o
  11   8   8       44.64       38.96     12.53 o
  12   8   8       30.11       47.62     14.14 o
  13   8   8       24.45       24.17     15.39 o
   1   9   8     4030.34     3867.28     34.12 o
   2   9   8     1352.02     1479.99     17.94 o
   3   9   8      425.40      470.17     10.10 o
   4   9   8      159.24      182.55      7.89 o
   5   9   8      167.53      163.05      7.55 o
   6   9   8     1893.32     1666.63     26.81 o
   7   9   8      222.97      204.84     15.23 o
   8   9   8     2556.69     2407.95     41.81 o
   9   9   8      654.06      651.84     25.81 o
  10   9   8      102.74       96.76     16.85 o
  11   9   8      171.26      166.36     19.07 o
  12   9   8      461.46      478.27     29.64 o
  13   9   8        8.31       26.44     14.62 o
   0  10   8      235.09      232.21     13.62 o
   1  10   8       48.92       96.65      5.34 o
   2  10   8      137.50      117.73      7.95 o
   3  10   8       39.36       36.82      5.02 o
   4  10   8      140.13      107.97      6.63 o
   5  10   8      933.20      866.55     18.08 o
   6  10   8     2938.70     2758.30     40.49 o
   7  10   8        2.92        5.55      8.56 o
   8  10   8        6.55        5.73      8.89 o
   9  10   8      395.90      390.42     21.84 o
  10  10   8      276.63      331.36     21.79 o
  11  10   8      295.07      319.97     22.77 o
  12  10   8       76.85       62.81     15.68 o
   1  11   8      874.64      818.80     12.22 o
   2  11   8      676.02      651.87     11.44 o
   3  11   8      143.36      147.58      6.68 o
   4  11   8       50.16       36.27      6.84 o
   5  11   8       36.57       43.53      7.59 o
   6  11   8     1374.14     1169.67     27.31 o
   7  11   8      622.87      553.37     21.74 o
   8  11   8        8.30       12.37      9.45 o
   9  11   8        0.04        7.51     10.13 o
  10  11   8      514.52      565.23     27.50 o
  11  11   8      143.60      192.88     19.32 o
  12  11   8      648.09      808.70     36.26 o
   0  12   8        5.97       17.57      7.08 o
   1  12   8     3641.05     3663.77     35.00 o
   2  12   8     1173.55     1226.46     18.45 o
   3  12   8       66.75       46.78      7.09 o
   4  12   8      512.98      467.57     14.32 o
   5  12   8      386.72      373.76     15.12 o
   6  12   8        6.51        3.04     11.49 o
   7  12   8      504.57      547.84     27.66 o
   8  12   8      131.42      145.25     14.36 o
   9  12   8      732.05      846.02     34.51 o
  10  12   8       21.25       27.72     13.00 o
  11  12   8       52.90       66.92     15.70 o
   1  13   8      410.96      402.78     13.96 o
   2  13   8     2588.58     2458.88     34.65 o
   3  13   8      182.53      176.29     10.23 o
   4  13   8      252.09      240.78     13.93 o
   5  13   8       67.34       63.54     10.93 o
   6  13   8      401.88      391.57     18.54 o
   7  13   8      222.09      219.32     15.97 o
   8  13   8       99.33      100.67     13.24 o
   9  13   8      549.99      558.91     26.60 o
  10  13   8      268.44      334.41     30.35 o
   0  14   8     2159.05     2144.13     69.20 o
   1  14   8       21.07       19.12      7.77 o
   2  14   8      130.91      120.93     12.74 o
   3  14   8      116.45      128.94     21.11 o
   4  14   8      417.53      461.43     22.81 o
   5  14   8       15.52       16.48      8.84 o
   6  14   8       17.90        7.93      9.34 o
   7  14   8        4.92       23.20      9.81 o
   8  14   8       61.37       82.09     13.36 o
   9  14   8       79.17       90.89     19.34 o
   1  15   8        1.73       -9.17      9.68 o
   2  15   8      216.61      196.64     29.52 o
   3  15   8       20.48       13.39     12.94 o
   4  15   8      331.22      332.77     18.67 o
   5  15   8       10.34       39.26     13.73 o
   6  15   8       25.66       51.99     16.18 o
   7  15   8        7.60       16.08     11.56 o
   8  15   8      184.61      260.99     29.44 o
   0  16   8        0.09       15.27     15.78 o
   1  16   8        1.42       -4.57     10.76 o
   2  16   8       55.65      107.63     16.10 o
   3  16   8        0.52        3.98     14.70 o
   4  16   8       54.19       55.11     15.55 o
   5  16   8       10.46       49.95     20.41 o
   6  16   8       88.07      141.41     33.49 o
   1  17   8        0.81       -4.47     24.55 o
   2  17   8      103.90      108.72     29.34 o
   3  17   8       55.09       63.13     19.60 o
   4  17   8        5.53       -2.45     27.17 o
   1   1   9    46318.11    43603.98    203.63 o
   2   1   9    43658.19    41698.65    199.92 o
   3   1   9     4286.66     4384.13     32.22 o
   4   1   9      289.25      291.40      6.89 o
   5   1   9      126.69      183.35      6.78 o
   6   1   9      821.33      960.07     15.81 o
   7   1   9       48.81       66.98      6.12 o
   8   1   9      292.58      277.02     11.78 o
   9   1   9      577.46      545.16     16.87 o
  10   1   9     2209.03     2201.00     37.38 o
  11   1   9     1129.81     1217.35     28.05 o
  12   1   9      230.92      229.42     17.85 o
  13   1   9        7.02       -3.04     11.61 o
  14   1   9      209.23      174.17     21.14 o
  15   1   9      466.34      485.97     36.00 o
   0   2   9    15959.29    15936.81    110.12 o
   1   2   9     8035.65     8051.89     43.26 o
   2   2   9    27052.04    26602.35    127.25 o
   3   2   9    11622.96    11190.25     60.97 o
   4   2   9      707.37      785.18     10.19 o
   5   2   9    10050.61    11018.49     71.38 o
   6   2   9     2376.46     2459.73     25.23 o
   7   2   9     1128.79     1206.32     18.43 o
   8   2   9      740.93      717.82     15.76 o
   9   2   9     1422.27     1413.45     24.64 o
  10   2   9       48.79       26.30      8.58 o
  11   2   9       27.33       12.14      9.02 o
  12   2   9       56.58       47.27     11.72 o
  13   2   9      220.15      201.69     19.40 o
  14   2   9     1197.26     1282.26     49.29 o
  15   2   9       81.12      101.03     29.29 o
   1   3   9     3165.48     3170.21     20.47 o
   2   3   9       92.12      104.79      4.00 o
   3   3   9      430.38      444.86      7.25 o
   4   3   9     1702.59     1686.04     17.52 o
   5   3   9      136.10      153.77      6.32 o
   6   3   9      110.00      169.99      7.17 o
   7   3   9      458.71      478.66     12.94 o
   8   3   9     1052.17     1141.67     18.99 o
   9   3   9      416.07      406.62     14.80 o
  10   3   9     1070.90     1004.70     24.29 o
  11   3   9     1336.65     1352.61     31.32 o
  12   3   9      113.59      105.43     13.73 o
  13   3   9      394.97      384.19     25.01 o
  14   3   9        1.04        4.72     18.68 o
  15   3   9      444.58      454.47     45.41 o
   0   4   9      678.01      758.41     10.66 o
   1   4   9     3633.06     3783.34     21.88 o
   2   4   9     3423.63     3440.50     22.58 o
   3   4   9     3895.47     4164.22     28.67 o
   4   4   9      391.58      371.22      8.54 o
   5   4   9     5970.84     6352.97     41.90 o
   6   4   9     1145.02     1286.48     16.72 o
   7   4   9     1296.18     1338.19     20.06 o
   8   4   9       41.67       38.98      6.34 o
   9   4   9     1394.36     1371.15     26.62 o
  10   4   9       28.28       18.78      8.14 o
  11   4   9      436.13      448.48     20.93 o
  12   4   9        0.24       -7.62      9.87 o
  13   4   9      321.43      348.38     26.89 o
  14   4   9       57.47       51.74     24.51 o
  15   4   9      508.63      497.99     86.64 o
   1   5   9    24036.47    25640.19    126.65 o
   2   5   9     2475.86     2520.83     22.14 o
   3   5   9      710.00      655.09     10.30 o
   4   5   9     4530.90     4533.62     32.87 o
   5   5   9     1481.25     1524.68     15.43 o
   6   5   9      117.94      102.32      5.73 o
   7   5   9       11.97        6.86      4.33 o
   8   5   9     6384.72     6345.66     52.85 o
   9   5   9       78.66       55.58      8.84 o
  10   5   9      723.33      780.78     24.15 o
  11   5   9      715.33      751.29     29.24 o
  12   5   9       38.19        5.42     14.28 o
  13   5   9       48.29       43.47     16.04 o
  14   5   9      638.06      763.57     43.33 o
   0   6   9     1469.03     1963.89     21.56 o
   1   6   9       71.66       70.69      4.15 o
   2   6   9     2060.30     2361.56     20.84 o
   3   6   9     2426.04     2652.65     22.09 o
   4   6   9      675.33      695.66     10.43 o
   5   6   9     1546.59     1486.15     16.01 o
   6   6   9      328.16      362.11      8.78 o
   7   6   9      731.79      695.90     15.40 o
   8   6   9       73.53       47.04      7.03 o
   9   6   9      481.24      373.39     15.58 o
  10   6   9      536.28      493.21     27.68 o
  11   6   9        0.65       14.24     13.96 o
  12   6   9        2.22       -2.23     12.03 o
  13   6   9       81.80       90.03     16.87 o
  14   6   9      150.91      181.10     21.82 o
   1   7   9      304.18      313.04      7.92 o
   2   7   9       74.41       95.01      5.09 o
   3   7   9      277.80      300.80      7.49 o
   4   7   9       85.35       85.86      5.32 o
   5   7   9      548.20      584.08     10.25 o
   6   7   9     1385.93     1335.73     17.13 o
   7   7   9     1952.41     1953.43     22.60 o
   8   7   9     1359.64     1307.04     23.49 o
   9   7   9     1161.99     1021.09     30.64 o
  10   7   9      418.21      390.22     22.54 o
  11   7   9        7.67       -3.28     11.10 o
  12   7   9     1617.49     1685.98     44.57 o
  13   7   9      653.51      602.47     32.47 o
  14   7   9      344.03      405.51     29.16 o
   0   8   9      225.37      277.36     10.29 o
   1   8   9        3.15        0.16      3.02 o
   2   8   9      986.85      899.94     14.28 o
   3   8   9      151.31      129.03      5.55 o
   4   8   9       64.12       81.77      5.12 o
   5   8   9     3126.84     3004.85     26.13 o
   6   8   9      145.15      133.93      7.22 o
   7   8   9      694.29      611.95     16.42 o
   8   8   9     2092.05     1955.69     38.30 o
   9   8   9      175.59      172.60     15.69 o
  10   8   9      124.27      162.38     16.80 o
  11   8   9        0.67       -5.27     10.71 o
  12   8   9        0.04       -4.47     11.72 o
  13   8   9       21.20       -3.72     14.16 o
   1   9   9        4.52       10.19      3.65 o
   2   9   9      308.53      292.47      9.21 o
   3   9   9     1105.28     1107.59     16.26 o
   4   9   9      847.76      785.74     19.17 o
   5   9   9        0.26       11.30      4.86 o
   6   9   9        0.04        0.92      6.26 o
   7   9   9      481.75      495.77     20.22 o
   8   9   9      276.60      247.29     15.96 o
   9   9   9        0.39       -8.65      8.65 o
  10   9   9      825.64      846.86     31.21 o
  11   9   9      152.25      182.52     18.75 o
  12   9   9      683.59      765.56     41.51 o
  13   9   9        3.90       -9.96     13.47 o
   0  10   9      210.58      197.55     10.24 o
   1  10   9      432.57      421.99      9.92 o
   2  10   9     1699.92     1629.70     20.12 o
   3  10   9     2241.92     2256.25     25.81 o
   4  10   9        1.83        2.95      4.61 o
   5  10   9       84.90       89.63      8.50 o
   6  10   9     5379.09     5104.15     61.43 o
   7  10   9      643.85      634.34     23.06 o
   8  10   9      163.01      121.68     13.22 o
   9  10   9      906.20      918.61     31.04 o
  10  10   9       50.30       39.80     12.78 o
  11  10   9       16.96       -4.96     11.36 o
  12  10   9       42.25       57.76     15.99 o
   1  11   9      566.09      561.12     11.33 o
   2  11   9     6205.54     5957.98     51.06 o
   3  11   9      181.97      211.20      9.10 o
   4  11   9      546.68      522.39     15.36 o
   5  11   9      307.20      334.32     14.57 o
   6  11   9      395.55      490.36     19.78 o
   7  11   9       27.82       33.86      9.73 o
   8  11   9        0.15       -3.07      8.84 o
   9  11   9      248.33      260.85     19.10 o
  10  11   9      196.35      189.77     19.11 o
  11  11   9      111.77       97.88     16.28 o
  12  11   9      375.31      421.20     44.52 o
   0  12   9    11477.52    11296.57    119.27 o
   1  12   9      345.66      396.38     10.99 o
   2  12   9     6438.54     6234.69     57.21 o
   3  12   9     1229.18     1144.60     23.61 o
   4  12   9      423.65      377.58     14.84 o
   5  12   9       39.27       26.92      8.70 o
   6  12   9     2212.37     2146.96     43.66 o
   7  12   9       23.29       29.62      9.80 o
   8  12   9       32.80       24.02     10.68 o
   9  12   9       20.97       32.18     14.20 o
  10  12   9      502.41      613.00     29.35 o
  11  12   9        0.39        1.20     13.13 o
   1  13   9       50.92       56.73      9.51 o
   2  13   9      208.48      211.85     11.59 o
   3  13   9       22.90        7.11      6.94 o
   4  13   9       18.02       29.90     12.04 o
   5  13   9      209.18      187.72     21.35 o
   6  13   9     2877.45     2801.60     49.07 o
   7  13   9       19.08       40.67     13.42 o
   8  13   9        2.26        0.64     10.29 o
   9  13   9      131.63      174.83     20.46 o
  10  13   9      334.35      355.81     27.43 o
   0  14   9     3143.74     3104.02    132.61 o
   1  14   9      852.79      860.97     29.70 o
   2  14   9      173.49      189.03     14.10 o
   3  14   9      207.39      226.72     13.96 o
   4  14   9      705.42      713.92     24.06 o
   5  14   9       85.68       68.08     17.03 o
   6  14   9      377.24      332.59     18.88 o
   7  14   9       37.43       42.41     11.62 o
   8  14   9      681.55      707.18     28.64 o
   9  14   9       44.38       57.54     14.64 o
   1  15   9     1266.38     1214.30     29.16 o
   2  15   9      104.81       76.62     11.91 o
   3  15   9        3.01       -1.90      9.60 o
   4  15   9      445.74      434.65     20.97 o
   5  15   9      529.00      661.78     28.34 o
   6  15   9       31.46       43.55     12.22 o
   7  15   9        0.14       20.08     12.04 o
   8  15   9      335.34      332.13     61.67 o
   0  16   9      483.49      503.60     34.65 o
   1  16   9      216.52      259.97     19.34 o
   2  16   9        2.37       -6.53     12.19 o
   3  16   9        5.93        3.04     18.95 o
   4  16   9      766.82      810.07     26.87 o
   5  16   9       18.33        9.89     12.93 o
   6  16   9     1031.65     1164.10     58.69 o
   1  17   9       83.64      120.08     29.86 o
   2  17   9      105.50       49.07     34.34 o
   3  17   9       95.63      113.37     23.16 o
   0   0  10    50038.98    48725.13    497.27 o
   1   0  10      107.13       83.84      5.08 o
   2   0  10    28334.53    27512.60    186.86 o
   3   0  10      952.49      940.50     14.96 o
   4   0  10      358.42      551.20     14.15 o
   5   0  10    10640.49    11563.11    103.58 o
   6   0  10       67.97      116.43      9.14 o
   7   0  10      165.22      191.67     14.90 o
   8   0  10      282.28      354.05     24.59 o
   9   0  10     1553.75     1551.58     37.21 o
  10   0  10     5822.18     5034.60     85.00 o
  11   0  10      520.46      541.47     30.51 o
  12   0  10        0.02      -11.96     13.28 o
  13   0  10      900.78      930.50     55.24 o
  14   0  10      100.99       82.07     25.11 o
  15   0  10        3.49       20.69     22.11 o
   1   1  10    35648.48    34267.70    162.01 o
   2   1  10     1133.65     1127.25     11.43 o
   3   1  10    16785.31    16710.38     89.82 o
   4   1  10     5486.47     6022.94     37.70 o
   5   1  10     1375.86     1484.65     16.74 o
   6   1  10       71.55       98.57      6.53 o
   7   1  10      972.62      942.13     16.94 o
   8   1  10     1467.87     1550.11     24.94 o
   9   1  10     1702.35     1759.61     28.09 o
  10   1  10      113.24       99.33     10.74 o
  11   1  10     2749.35     2564.69     41.48 o
  12   1  10        0.89        0.15     10.31 o
  13   1  10        0.09       -3.71     12.03 o
  14   1  10      116.11      128.07     19.39 o
  15   1  10       93.20      126.02     25.45 o
   0   2  10     3946.38     4126.85     34.81 o
   1   2  10     4145.96     4172.08     25.02 o
   2   2  10    10216.36    10493.68     55.87 o
   3   2  10     4921.53     5213.19     33.33 o
   4   2  10     4172.33     4331.58     30.93 o
   5   2  10      495.90      452.22      9.90 o
   6   2  10     1782.48     1831.26     23.05 o
   7   2  10     1442.49     1390.78     20.76 o
   8   2  10     2201.33     2236.54     28.39 o
   9   2  10       52.21       55.33      8.37 o
  10   2  10      126.62      121.92     11.55 o
  11   2  10      627.25      602.11     25.33 o
  12   2  10      110.79      114.76     14.25 o
  13   2  10      189.22      216.39     20.22 o
  14   2  10      426.51      491.24     34.15 o
  15   2  10       14.30       24.32     23.26 o
   1   3  10     3488.24     3623.53     23.77 o
   2   3  10      547.25      635.10      8.18 o
   3   3  10     2344.91     2520.77     19.07 o
   4   3  10     4689.80     4970.19     37.18 o
   5   3  10     4716.39     5041.31     37.82 o
   6   3  10       68.92       66.00      5.27 o
   7   3  10      738.01      765.66     14.88 o
   8   3  10       42.15       35.74      6.05 o
   9   3  10      178.01      203.72     11.02 o
  10   3  10     1270.57     1300.02     37.58 o
  11   3  10      536.69      492.35     22.00 o
  12   3  10       90.38       78.77     13.24 o
  13   3  10       62.54       43.86     13.77 o
  14   3  10      392.49      407.95     72.04 o
  15   3  10      303.40      434.41     44.66 o
   0   4  10     1205.82     1163.51     14.20 o
   1   4  10      469.47      551.68      7.31 o
   2   4  10     5623.57     5666.74     34.25 o
   3   4  10     2848.98     3063.43     23.27 o
   4   4  10     3888.75     3817.18     29.51 o
   5   4  10      362.70      347.78      9.10 o
   6   4  10       75.56       39.04      4.35 o
   7   4  10      557.26      520.93     12.85 o
   8   4  10      901.45      840.35     17.74 o
   9   4  10      701.38      657.53     18.98 o
  10   4  10        0.01       -7.00      7.00 o
  11   4  10      372.71      370.56     20.69 o
  12   4  10      312.99      278.66     21.26 o
  13   4  10      217.50      259.73     29.29 o
  14   4  10       58.24       73.60     25.54 o
   1   5  10     9062.15     9565.68     56.92 o
   2   5  10     4532.81     4736.34     32.47 o
   3   5  10     2218.19     2160.42     20.13 o
   4   5  10     7722.47     7831.66     52.67 o
   5   5  10     1518.90     1542.28     16.30 o
   6   5  10     1010.55     1093.45     14.69 o
   7   5  10     1367.74     1365.32     18.49 o
   8   5  10      925.28      924.99     17.36 o
   9   5  10      235.96      205.08     12.53 o
  10   5  10      652.99      667.18     24.01 o
  11   5  10      224.41      190.41     16.22 o
  12   5  10       23.05       14.56     13.13 o
  13   5  10       17.53       24.28     15.25 o
  14   5  10     1630.73     1912.54     61.90 o
   0   6  10    10708.44    11077.10     85.28 o
   1   6  10     5135.38     5364.52     36.97 o
   2   6  10       53.68       34.19      3.51 o
   3   6  10        0.22        4.11      2.89 o
   4   6  10      352.25      274.83      7.98 o
   5   6  10       35.76       22.81      4.59 o
   6   6  10      499.30      521.79     10.37 o
   7   6  10     1926.69     1849.66     20.54 o
   8   6  10     4596.40     4640.66     48.11 o
   9   6  10       80.53      116.11     10.40 o
  10   6  10     1121.83      978.01     32.87 o
  11   6  10      461.55      501.47     26.72 o
  12   6  10       32.81       24.19     13.04 o
  13   6  10      321.35      332.17     25.53 o
  14   6  10      112.78      156.94     22.81 o
   1   7  10      257.07      250.38      6.94 o
   2   7  10      364.21      514.01     11.87 o
   3   7  10      436.27      467.84      9.44 o
   4   7  10     3886.85     4158.23     32.35 o
   5   7  10      379.02      449.26     10.28 o
   6   7  10     5582.33     5478.07     42.07 o
   7   7  10     1427.09     1382.84     21.46 o
   8   7  10     2713.07     2894.25     37.62 o
   9   7  10     5998.55     5782.87     80.29 o
  10   7  10      851.51      914.47     37.21 o
  11   7  10      414.46      396.45     24.33 o
  12   7  10      753.97      785.94     35.14 o
  13   7  10      138.13      134.22     18.99 o
  14   7  10        0.15       10.79     15.57 o
   0   8  10      805.77      771.06     16.13 o
   1   8  10     1289.27     1314.30     15.60 o
   2   8  10      505.88      652.41     11.02 o
   3   8  10        5.40       10.64      3.67 o
   4   8  10     1666.55     1787.21     19.43 o
   5   8  10       18.71       12.85      4.56 o
   6   8  10     3222.03     3157.14     34.93 o
   7   8  10      976.00     1045.96     20.95 o
   8   8  10       13.61        9.14      8.59 o
   9   8  10      863.87      870.45     31.28 o
  10   8  10     2520.77     2475.35     47.06 o
  11   8  10      145.94      137.76     16.36 o
  12   8  10       16.97       28.98     12.52 o
  13   8  10        0.39       -8.64     12.71 o
   1   9  10     4417.16     4670.44     38.63 o
   2   9  10       81.75       92.37      5.87 o
   3   9  10       51.32       48.33      4.91 o
   4   9  10      295.68      287.63      9.55 o
   5   9  10     1067.20     1138.93     17.02 o
   6   9  10       58.61       53.99      6.91 o
   7   9  10      170.44      171.56     13.14 o
   8   9  10      497.18      498.94     21.76 o
   9   9  10      516.23      515.70     23.41 o
  10   9  10      155.10      146.21     16.19 o
  11   9  10      851.77      909.58     34.26 o
  12   9  10       30.89       31.39     13.74 o
  13   9  10        4.56        8.33     15.52 o
   0  10  10     6496.26     6503.79     68.85 o
   1  10  10     1531.91     1482.98     17.91 o
   2  10  10     1560.29     1542.55     20.19 o
   3  10  10       22.58       32.79      5.34 o
   4  10  10       65.23       72.92      7.09 o
   5  10  10     3155.06     3303.90     44.52 o
   6  10  10      431.86      426.46     19.28 o
   7  10  10     1907.16     1884.79     37.66 o
   8  10  10      270.61      243.90     17.24 o
   9  10  10      374.36      361.70     21.27 o
  10  10  10      455.99      492.45     26.27 o
  11  10  10       28.04       10.93     12.32 o
  12  10  10      345.75      388.50     26.42 o
   1  11  10      194.67      158.54      7.69 o
   2  11  10      550.26      537.83     12.52 o
   3  11  10       89.72       87.69      7.95 o
   4  11  10     3118.43     2789.67     38.07 o
   5  11  10       12.81       17.64      7.94 o
   6  11  10      154.32      170.80     13.71 o
   7  11  10      331.16      349.58     20.40 o
   8  11  10      154.25      168.43     15.22 o
   9  11  10       15.83       25.62     11.41 o
  10  11  10        8.22       19.81     12.27 o
  11  11  10      193.08      213.86     20.23 o
   0  12  10       11.82       16.32      7.79 o
   1  12  10     2356.38     2270.32     27.66 o
   2  12  10      134.85      117.70      9.73 o
   3  12  10        0.00       -3.60      6.49 o
   4  12  10        0.30        1.84      7.20 o
   5  12  10       31.88       32.95     11.98 o
   6  12  10       17.91       24.37     13.70 o
   7  12  10        5.57        9.84     14.35 o
   8  12  10      119.04       87.39     12.93 o
   9  12  10        1.72        9.19     11.98 o
  10  12  10       24.60        9.57     12.67 o
  11  12  10      344.80      428.78     29.06 o
   1  13  10       26.08       29.79      7.70 o
   2  13  10     2443.07     2381.96     34.89 o
   3  13  10       10.25       12.59      8.22 o
   4  13  10        1.15       15.68      8.90 o
   5  13  10        6.82       10.75      9.16 o
   6  13  10      125.46      111.93     13.24 o
   7  13  10       47.77       51.38     13.15 o
   8  13  10       31.98       28.57     11.66 o
   9  13  10       26.08       38.09     13.94 o
  10  13  10       17.61       20.21     14.72 o
   0  14  10       87.59       99.13     16.13 o
   1  14  10      865.06      777.15     21.76 o
   2  14  10       62.00       58.47     11.79 o
   3  14  10        0.03       -9.26      9.26 o
   4  14  10        0.01       10.73     11.57 o
   5  14  10      297.40      327.82     21.59 o
   6  14  10      923.04      980.80     28.52 o
   7  14  10       62.06       73.00     12.95 o
   8  14  10        2.72       15.57     11.82 o
   9  14  10      143.50      202.46     24.91 o
   1  15  10       56.11       92.42     15.19 o
   2  15  10      128.98      117.65     13.75 o
   3  15  10      124.90      138.88     14.42 o
   4  15  10        8.41       16.90     11.15 o
   5  15  10       25.53       54.13     15.24 o
   6  15  10       11.69       59.23     17.83 o
   7  15  10       53.59       75.06     14.27 o
   0  16  10     1166.95     1219.91     73.23 o
   1  16  10      367.80      346.81     22.13 o
   2  16  10       32.53       22.38     17.59 o
   3  16  10      153.10      174.20     15.86 o
   4  16  10       60.16       65.78     13.30 o
   5  16  10        8.87       47.97     17.53 o
   6  16  10      185.57      240.51     38.47 o
   1  17  10      195.75      247.38     19.90 o
   2  17  10      771.02      876.47     89.38 o
   3  17  10      488.31      470.01     34.23 o
   1   1  11     1901.92     1980.02     15.47 o
   2   1  11     1232.63     1155.55     11.30 o
   3   1  11      301.97      337.71      7.37 o
   4   1  11     5613.86     5758.08     40.76 o
   5   1  11     1468.51     1383.14     16.68 o
   6   1  11        9.53        8.00      4.01 o
   7   1  11      573.76      655.84     15.36 o
   8   1  11     3784.57     3864.29     43.21 o
   9   1  11      319.86      297.94     13.80 o
  10   1  11      322.30      331.75     16.59 o
  11   1  11      826.04      826.09     26.51 o
  12   1  11        2.17        5.09     10.34 o
  13   1  11      133.21      151.65     19.22 o
  14   1  11       18.53       25.87     15.14 o
  15   1  11       16.24       44.20     20.36 o
   0   2  11       40.08       42.38      5.15 o
   1   2  11     2025.42     2088.77     15.58 o
   2   2  11      133.21      151.34      4.90 o
   3   2  11       43.04       65.79      3.81 o
   4   2  11        0.21       -2.74      2.74 o
   5   2  11      115.35      133.68      6.45 o
   6   2  11     1132.55     1165.10     17.02 o
   7   2  11      186.29      146.78      8.61 o
   8   2  11     1806.44     1864.38     26.78 o
   9   2  11       69.80       51.67      7.87 o
  10   2  11      272.96      209.36     13.60 o
  11   2  11       84.81       78.39     12.34 o
  12   2  11     1087.17     1120.09     32.38 o
  13   2  11        0.14        4.81     12.14 o
  14   2  11        1.50        5.22     16.19 o
  15   2  11        1.42       13.86     21.59 o
   1   3  11     3382.58     3632.23     24.40 o
   2   3  11    13007.63    13314.04     70.94 o
   3   3  11      620.47      585.77      9.72 o
   4   3  11     2211.11     2136.99     23.76 o
   5   3  11       27.40       50.37      4.70 o
   6   3  11      111.78       79.31      5.67 o
   7   3  11      137.68      189.81      8.93 o
   8   3  11     1366.42     1455.16     22.07 o
   9   3  11      157.92      147.42     10.44 o
  10   3  11     1012.90     1047.50     29.68 o
  11   3  11     1711.63     1698.38     37.42 o
  12   3  11      169.01      154.79     15.74 o
  13   3  11     1648.98     1758.85     48.59 o
  14   3  11      144.87      111.15     27.96 o
  15   3  11      160.02      213.54     40.49 o
   0   4  11      901.28     1064.07     19.93 o
   1   4  11     7975.57     8358.43     47.29 o
   2   4  11     1406.08     1570.88     15.01 o
   3   4  11     3066.61     3001.22     25.09 o
   4   4  11     1336.67     1488.80     16.78 o
   5   4  11       17.41       18.51      3.59 o
   6   4  11      438.37      460.16     11.50 o
   7   4  11      996.41      936.99     16.06 o
   8   4  11     1128.61     1068.22     23.38 o
   9   4  11       89.60       70.42      8.43 o
  10   4  11      182.72      151.66     12.40 o
  11   4  11     1008.21      989.76     29.35 o
  12   4  11        1.63        7.11     10.91 o
  13   4  11       17.17       15.63     14.47 o
  14   4  11      119.20      105.07     24.97 o
   1   5  11    10643.91    10716.16     65.83 o
   2   5  11      542.95      604.11     10.51 o
   3   5  11      576.79      526.20      8.52 o
   4   5  11     6761.42     7107.93     47.71 o
   5   5  11     4130.36     4292.94     35.33 o
   6   5  11     1606.76     1610.74     22.27 o
   7   5  11      753.40      755.98     14.11 o
   8   5  11      657.97      592.79     15.12 o
   9   5  11        6.64        2.84      6.49 o
  10   5  11       16.77        8.96      8.04 o
  11   5  11      139.69      107.15     14.41 o
  12   5  11      926.98      949.83     39.60 o
  13   5  11      192.70      161.24     21.40 o
  14   5  11       57.98       79.77     21.80 o
   0   6  11     2985.69     2676.83     60.26 o
   1   6  11     1218.99     1337.29     12.97 o
   2   6  11     1907.92     2008.16     17.40 o
   3   6  11      477.26      606.98      9.53 o
   4   6  11     5757.00     5770.02     44.83 o
   5   6  11     1337.42     1292.46     16.97 o
   6   6  11      187.82      193.86      7.27 o
   7   6  11     1917.77     1831.91     23.52 o
   8   6  11     6599.47     6251.69     58.77 o
   9   6  11     1664.39     1621.37     30.21 o
  10   6  11      164.95      148.36     15.78 o
  11   6  11       25.18       18.79     11.39 o
  12   6  11      566.93      543.76     31.67 o
  13   6  11       49.03       54.91     16.03 o
  14   6  11        4.31       -0.33     14.80 o
   1   7  11     7680.12     7824.27     53.96 o
   2   7  11      349.79      428.15      9.46 o
   3   7  11      273.03      227.78      7.55 o
   4   7  11      939.75      925.62     13.24 o
   5   7  11      576.92      615.37     12.22 o
   6   7  11      383.11      396.25     11.31 o
   7   7  11     2663.92     2554.51     26.67 o
   8   7  11     3241.43     3126.18     37.54 o
   9   7  11      647.28      728.75     28.18 o
  10   7  11      792.42      699.64     28.26 o
  11   7  11      238.42      245.24     20.38 o
  12   7  11        3.00        2.58     11.79 o
  13   7  11       12.32       40.55     15.14 o
  14   7  11        3.02       -0.90     28.38 o
   0   8  11        1.93       31.50      6.04 o
   1   8  11     2126.46     2177.70     22.10 o
   2   8  11        3.71       10.98      3.85 o
   3   8  11     3322.24     3146.28     29.47 o
   4   8  11      350.80      337.77     10.56 o
   5   8  11      179.64      165.43      7.99 o
   6   8  11      964.43      935.36     15.88 o
   7   8  11     2335.11     2166.57     31.16 o
   8   8  11      153.01      104.26     12.29 o
   9   8  11      864.38      757.65     30.52 o
  10   8  11       85.65       62.64     12.59 o
  11   8  11      234.63      269.62     20.12 o
  12   8  11      176.78      200.67     22.01 o
  13   8  11       96.97       44.22     17.01 o
   1   9  11     2209.98     2309.69     23.30 o
   2   9  11       89.62       93.65      5.56 o
   3   9  11       21.22       19.68      4.69 o
   4   9  11      331.22      321.38      9.41 o
   5   9  11      217.49      218.09     11.03 o
   6   9  11       11.55       15.90      6.27 o
   7   9  11     1674.15     1533.91     41.07 o
   8   9  11     1376.51     1312.28     35.21 o
   9   9  11      108.71       82.20     12.39 o
  10   9  11      150.33      132.94     16.02 o
  11   9  11        3.16       -3.00     11.40 o
  12   9  11       11.45       19.06     14.44 o
  13   9  11       17.99       24.29     15.89 o
   0  10  11      253.78      271.29     12.23 o
   1  10  11      104.67      135.46      6.96 o
   2  10  11      474.42      445.50     11.18 o
   3  10  11       27.48       27.37      4.69 o
   4  10  11      481.88      448.62     14.63 o
   5  10  11      567.12      551.21     19.95 o
   6  10  11      235.61      255.35     15.86 o
   7  10  11      146.10      131.37     13.28 o
   8  10  11      214.87      243.25     17.52 o
   9  10  11      728.81      676.69     27.83 o
  10  10  11       46.59       60.37     13.96 o
  11  10  11        4.95       -5.22     11.69 o
  12  10  11        0.29       -1.82     14.38 o
   1  11  11       60.17       46.88      6.08 o
   2  11  11        0.32       11.63      5.83 o
   3  11  11     1258.05     1203.00     22.90 o
   4  11  11     1205.56     1099.40     22.85 o
   5  11  11     1473.06     1344.99     28.77 o
   6  11  11      635.91      595.43     23.94 o
   7  11  11      571.53      549.59     24.36 o
   8  11  11      684.29      666.27     25.67 o
   9  11  11      826.89      790.38     29.55 o
  10  11  11        3.49        1.79     11.95 o
  11  11  11      165.68      156.19     19.80 o
   0  12  11      436.37      364.61     16.81 o
   1  12  11     1618.71     1716.44     24.88 o
   2  12  11      815.68      799.13     19.39 o
   3  12  11      351.31      409.57     15.81 o
   4  12  11       39.89       11.89      8.76 o
   5  12  11        6.94       11.53      9.28 o
   6  12  11      109.69      131.69     13.80 o
   7  12  11       88.82      109.36     13.52 o
   8  12  11        0.21       15.18     10.82 o
   9  12  11      439.01      464.14     26.74 o
  10  12  11       13.05       26.68     14.23 o
  11  12  11       78.01       65.44     17.28 o
   1  13  11     1164.71     1197.03     24.04 o
   2  13  11      439.47      437.31     16.63 o
   3  13  11      181.32      151.16     11.59 o
   4  13  11       16.07       12.04      9.10 o
   5  13  11       49.38       34.18     12.34 o
   6  13  11      180.49      161.39     15.09 o
   7  13  11      108.08      108.87     13.98 o
   8  13  11      688.57      692.06     28.43 o
   9  13  11      379.29      381.33     24.73 o
  10  13  11       76.41       96.07     17.06 o
   0  14  11      885.09      774.86     67.41 o
   1  14  11      231.71      225.10     15.25 o
   2  14  11      386.58      365.49     20.57 o
   3  14  11        0.17       -8.36      8.36 o
   4  14  11      284.51      313.38     17.69 o
   5  14  11      415.27      389.32     20.18 o
   6  14  11      138.52      155.21     17.48 o
   7  14  11      205.34      206.98     22.14 o
   8  14  11        2.26       26.90     12.35 o
   9  14  11       75.02       68.82     17.93 o
   1  15  11      221.65      208.85     14.63 o
   2  15  11      707.06      762.10     25.88 o
   3  15  11      262.45      263.24     18.21 o
   4  15  11      119.50      112.23     14.78 o
   5  15  11      195.99      266.05     19.67 o
   6  15  11      102.08      120.59     27.95 o
   7  15  11       36.16       52.85     16.29 o
   0  16  11      345.27      391.98     33.57 o
   1  16  11       12.86        2.77     15.80 o
   2  16  11        0.92      -10.68     10.68 o
   3  16  11       94.35      118.41     15.44 o
   4  16  11      363.59      445.17     26.25 o
   5  16  11      221.80      230.15     18.54 o
   6  16  11      832.94     1098.67     84.34 o
   1  17  11      102.31      122.20     17.48 o
   2  17  11      283.54      283.01     32.81 o
   3  17  11      105.11       67.87     34.35 o
   0   0  12     1767.01     1458.14     27.66 o
   1   0  12    13509.99    13354.68     96.82 o
   2   0  12     6879.89     6677.42     54.35 o
   3   0  12     3246.88     3862.00     39.82 o
   4   0  12    11804.03    13164.21    108.28 o
   5   0  12       26.99       37.83      6.33 o
   6   0  12     3433.97     3733.17     48.73 o
   7   0  12     2306.91     2425.32     41.37 o
   8   0  12      427.83      464.11     22.32 o
   9   0  12       36.20       21.50      9.76 o
  10   0  12      705.90      769.52     32.06 o
  11   0  12       45.63       15.48     12.43 o
  12   0  12      472.44      447.16     37.79 o
  13   0  12      459.08      401.77     38.63 o
  14   0  12       24.22       29.40     21.11 o
  15   0  12       17.31       13.70     20.60 o
   1   1  12       37.13       39.86      3.07 o
   2   1  12    41953.91    42076.09    208.35 o
   3   1  12     1097.35     1208.97     13.09 o
   4   1  12      152.26      143.71      6.16 o
   5   1  12     4791.24     4962.72     39.26 o
   6   1  12      484.25      529.15     12.63 o
   7   1  12      942.81      946.21     16.94 o
   8   1  12      767.72      828.74     18.44 o
   9   1  12     2783.39     2713.67     36.53 o
  10   1  12     1027.22      846.06     22.50 o
  11   1  12      119.47      103.77     12.68 o
  12   1  12       24.38        7.44     10.69 o
  13   1  12      304.19      321.82     24.73 o
  14   1  12      993.36     1080.50     43.89 o
  15   1  12        0.49       12.93     17.01 o
   0   2  12    12089.45    12752.50     96.62 o
   1   2  12     1219.53     1331.07     12.61 o
   2   2  12      134.96      148.65      5.06 o
   3   2  12      659.01      760.28     10.21 o
   4   2  12      647.20      694.36     11.18 o
   5   2  12    19508.68    19975.61    121.60 o
   6   2  12       32.14        1.75      3.96 o
   7   2  12     1626.75     1640.46     21.98 o
   8   2  12      567.00      569.16     18.28 o
   9   2  12     2608.00     2631.73     35.83 o
  10   2  12     1160.32     1079.77     23.49 o
  11   2  12       62.65       72.65     14.20 o
  12   2  12      513.03      567.97     26.62 o
  13   2  12      498.82      540.96     29.27 o
  14   2  12        7.94        4.76     16.42 o
  15   2  12      339.59      410.67     36.54 o
   1   3  12      384.90      467.76      7.36 o
   2   3  12      266.86      274.05      6.80 o
   3   3  12     2371.00     2400.54     22.20 o
   4   3  12      739.93      855.53     15.32 o
   5   3  12       72.03       87.22      5.67 o
   6   3  12      222.02      211.92      8.44 o
   7   3  12       36.90       18.35      4.91 o
   8   3  12      922.68      897.69     17.92 o
   9   3  12       32.66       28.00      6.91 o
  10   3  12       72.13       68.06     14.15 o
  11   3  12      515.27      474.88     22.25 o
  12   3  12      605.32      620.77     26.54 o
  13   3  12      265.20      330.41     23.01 o
  14   3  12     1251.61     1206.29     53.52 o
   0   4  12     3658.72     3810.83     36.48 o
   1   4  12     2763.06     3052.97     22.74 o
   2   4  12       72.68       88.76      4.93 o
   3   4  12      437.75      392.66      9.83 o
   4   4  12      127.23      118.38      6.18 o
   5   4  12     4257.64     4536.27     36.72 o
   6   4  12       78.57       66.50      5.49 o
   7   4  12      131.46      113.68      7.75 o
   8   4  12      410.02      402.70     13.73 o
   9   4  12      137.29       98.53      9.45 o
  10   4  12      136.89      161.47     12.85 o
  11   4  12      358.04      362.40     19.77 o
  12   4  12       99.65      117.49     15.32 o
  13   4  12       22.27       35.57     15.65 o
  14   4  12      233.51      254.69     28.53 o
   1   5  12        1.41        9.23      2.10 o
   2   5  12      224.52      242.23      5.53 o
   3   5  12      109.86       96.79      4.83 o
   4   5  12      576.59      589.09     10.54 o
   5   5  12      370.66      435.80     10.46 o
   6   5  12      125.28      145.87      7.09 o
   7   5  12        9.12       14.95      5.13 o
   8   5  12     2848.54     2751.43     30.87 o
   9   5  12        3.46       -2.67      6.43 o
  10   5  12      114.58      102.31     11.58 o
  11   5  12      387.59      411.63     29.11 o
  12   5  12        3.81        5.72     11.82 o
  13   5  12      336.05      356.02     26.14 o
  14   5  12      175.99      176.41     24.80 o
   0   6  12     1063.26     1267.76     21.76 o
   1   6  12     4940.96     5590.10     37.24 o
   2   6  12     1378.63     1471.81     14.83 o
   3   6  12     1566.24     1428.53     16.45 o
   4   6  12      473.53      470.11     12.62 o
   5   6  12      829.89      760.61     14.06 o
   6   6  12      707.53      798.65     14.52 o
   7   6  12      303.24      279.42     10.07 o
   8   6  12     1223.19     1110.92     21.74 o
   9   6  12        1.83       -0.10      6.50 o
  10   6  12       47.31       40.43     12.20 o
  11   6  12      222.56      186.99     18.22 o
  12   6  12        0.12        3.21     12.26 o
  13   6  12      167.46      155.10     19.70 o
  14   6  12       12.80       -6.81     14.57 o
   1   7  12     2288.63     2418.69     23.71 o
   2   7  12     1561.68     1519.25     18.08 o
   3   7  12       56.45       52.74      4.22 o
   4   7  12        6.50       14.53      3.87 o
   5   7  12      463.71      405.12     12.01 o
   6   7  12        3.42        5.42      4.16 o
   7   7  12        1.31        0.11      5.38 o
   8   7  12       46.86       54.94      8.55 o
   9   7  12      950.58      784.93     27.35 o
  10   7  12      883.22      893.70     30.65 o
  11   7  12       95.81       88.26     15.01 o
  12   7  12      125.11      153.80     18.86 o
  13   7  12      282.39      306.74     30.18 o
   0   8  12      586.41      652.99     16.52 o
   1   8  12      132.14      141.91      6.29 o
   2   8  12       11.03        9.80      3.77 o
   3   8  12        7.06        7.99      4.28 o
   4   8  12     1607.93     1616.48     19.66 o
   5   8  12      204.18      241.44      9.45 o
   6   8  12     2212.91     2146.49     25.53 o
   7   8  12      194.10      208.12     13.31 o
   8   8  12      437.41      423.31     18.41 o
   9   8  12      869.46      716.19     26.96 o
  10   8  12       90.41       87.97     14.53 o
  11   8  12      397.34      393.46     25.29 o
  12   8  12      150.73      143.79     19.90 o
  13   8  12        1.01       -0.35     14.94 o
   1   9  12      101.94      112.75      6.55 o
   2   9  12       19.34       23.77      4.48 o
   3   9  12     4389.79     4269.47     38.94 o
   4   9  12       85.82       75.59      6.07 o
   5   9  12      149.07      159.84     10.64 o
   6   9  12      116.45      140.64     11.83 o
   7   9  12      979.15      886.94     26.66 o
   8   9  12      413.42      395.33     21.28 o
   9   9  12     1465.88     1358.16     38.00 o
  10   9  12      200.43      199.30     19.34 o
  11   9  12      139.86      126.19     18.11 o
  12   9  12        4.71        7.50     13.81 o
  13   9  12       53.86       57.21     33.26 o
   0  10  12     3676.07     3764.83     47.31 o
   1  10  12     1230.24     1163.68     16.93 o
   2  10  12       25.55       21.92      5.10 o
   3  10  12     3244.87     3243.16     34.85 o
   4  10  12      549.50      481.96     17.59 o
   5  10  12     2846.23     2641.50     42.67 o
   6  10  12      456.74      410.39     21.24 o
   7  10  12      463.08      409.48     21.96 o
   8  10  12      192.14      199.34     17.51 o
   9  10  12       14.45       56.12     13.14 o
  10  10  12      876.99      968.47     36.69 o
  11  10  12       17.18       25.99     13.99 o
  12  10  12        1.44      -10.09     14.34 o
   1  11  12      741.13      658.57     13.95 o
   2  11  12     4803.54     4853.07     51.22 o
   3  11  12      509.09      487.96     16.55 o
   4  11  12        7.69       -7.19      7.19 o
   5  11  12      611.35      557.21     22.80 o
   6  11  12      116.35      102.32     13.17 o
   7  11  12      244.06      224.63     17.37 o
   8  11  12        5.17       28.24     11.44 o
   9  11  12       10.01       23.54     12.20 o
  10  11  12      378.35      401.58     26.48 o
  11  11  12       12.14       13.64     14.21 o
   0  12  12       96.31       94.22     12.60 o
   1  12  12       30.13       33.13      7.45 o
   2  12  12       22.39       33.19      8.61 o
   3  12  12      308.91      274.39     14.51 o
   4  12  12      122.84      119.19     12.86 o
   5  12  12       11.77       22.53     12.06 o
   6  12  12       22.49       27.08     10.48 o
   7  12  12       76.20       70.48     12.76 o
   8  12  12       10.46       27.55     11.67 o
   9  12  12       46.71       59.11     14.45 o
  10  12  12      136.07      129.49     18.06 o
   1  13  12       23.15       16.23      8.43 o
   2  13  12       97.27      111.31     11.21 o
   3  13  12     1159.93     1135.15     27.87 o
   4  13  12      513.47      530.65     21.94 o
   5  13  12      141.17      132.55     14.11 o
   6  13  12      159.77      194.83     19.02 o
   7  13  12      705.63      744.12     28.37 o
   8  13  12      131.00      144.77     18.29 o
   9  13  12      143.20      166.18     18.62 o
  10  13  12       60.28       66.44     20.33 o
   0  14  12     2866.76     2739.93     62.61 o
   1  14  12     1051.45      995.87     25.65 o
   2  14  12       17.74       10.44      9.45 o
   3  14  12       13.96       12.62      9.65 o
   4  14  12        9.53        5.77      9.92 o
   5  14  12       16.17       14.65     10.28 o
   6  14  12      122.72      141.66     20.54 o
   7  14  12        1.53       15.80     12.77 o
   8  14  12        0.37       13.39     14.67 o
   1  15  12       21.30       11.54     10.21 o
   2  15  12       85.11       86.45     12.93 o
   3  15  12        2.25       -8.37     10.82 o
   4  15  12       20.86       26.20     12.13 o
   5  15  12      208.63      250.07     19.61 o
   6  15  12      138.07      154.97     19.57 o
   7  15  12      227.97      316.15     23.06 o
   0  16  12        0.18       -3.95     18.93 o
   1  16  12      477.02      494.86     23.96 o
   2  16  12      105.36       94.56     14.88 o
   3  16  12      255.44      285.21     20.01 o
   4  16  12       28.61       20.22     12.89 o
   5  16  12        9.86       24.08     12.81 o
   1  17  12      139.31      102.50     17.78 o
   2  17  12      610.50      643.64     31.14 o
   1   1  13    17966.49    18051.96     94.51 o
   2   1  13     3217.50     3331.48     24.12 o
   3   1  13     2762.52     2686.51     22.26 o
   4   1  13     4021.03     4337.98     33.86 o
   5   1  13      545.89      671.59     14.01 o
   6   1  13     1149.53     1242.31     18.11 o
   7   1  13        5.14        1.94      4.71 o
   8   1  13        2.73       -4.57      5.38 o
   9   1  13     1986.47     2065.63     29.91 o
  10   1  13     2945.91     2889.58     38.49 o
  11   1  13       34.07       34.88     11.51 o
  12   1  13      229.13      197.47     23.69 o
  13   1  13        5.80       13.43     11.96 o
  14   1  13        0.04       12.50     12.73 o
  15   1  13       55.24       60.84     23.40 o
   0   2  13    23233.47    23279.00    168.31 o
   1   2  13      130.76      138.71      4.98 o
   2   2  13       98.67      105.12      4.57 o
   3   2  13    14027.20    14306.47     83.97 o
   4   2  13     2287.31     2487.47     24.48 o
   5   2  13      352.67      336.53     10.77 o
   6   2  13     1678.36     1761.92     22.37 o
   7   2  13      583.40      705.23     15.18 o
   8   2  13      325.05      328.84     12.78 o
   9   2  13     1672.54     1594.83     25.76 o
  10   2  13      103.57       87.15      9.80 o
  11   2  13       51.45       67.14     12.21 o
  12   2  13      255.12      254.09     18.52 o
  13   2  13      164.50      209.27     20.93 o
  14   2  13       46.72       12.20     16.06 o
  15   2  13        7.62       34.54     20.17 o
   1   3  13     2622.48     2409.02     19.10 o
   2   3  13    22787.89    23016.44    131.10 o
   3   3  13      533.26      552.89     10.57 o
   4   3  13     5270.35     5149.26     39.64 o
   5   3  13     4614.56     4745.61     38.29 o
   6   3  13     1333.38     1428.01     19.47 o
   7   3  13        0.47       -3.24      4.35 o
   8   3  13        8.16        1.69      5.20 o
   9   3  13      240.42      250.05     12.91 o
  10   3  13     1047.31      997.44     24.26 o
  11   3  13       46.03       35.79     10.14 o
  12   3  13       23.00       13.25      9.95 o
  13   3  13        3.13       10.36     12.55 o
  14   3  13     2823.62     3126.07     79.14 o
   0   4  13      618.95      739.55     19.17 o
   1   4  13        0.45       -1.27      3.01 o
   2   4  13     6465.46     7044.63     49.70 o
   3   4  13     1268.62     1430.33     16.48 o
   4   4  13       97.95      129.69      6.44 o
   5   4  13      304.22      314.78      9.63 o
   6   4  13      288.50      264.30      9.41 o
   7   4  13     1701.17     1551.25     22.41 o
   8   4  13      180.69      147.60      9.42 o
   9   4  13      167.92      179.84     12.21 o
  10   4  13        0.70       -6.85      6.85 o
  11   4  13       85.03       45.21     12.14 o
  12   4  13     1635.64     1539.50     39.84 o
  13   4  13      183.60      184.32     22.53 o
  14   4  13      195.18      267.75     29.08 o
   1   5  13    10237.37    10449.77     63.74 o
   2   5  13     3634.82     3875.41     29.74 o
   3   5  13     1302.38     1302.55     15.41 o
   4   5  13     6480.28     6966.38     49.49 o
   5   5  13     1981.01     2042.30     21.30 o
   6   5  13      672.50      617.28     12.42 o
   7   5  13      483.96      465.75     13.86 o
   8   5  13     3825.28     3728.23     39.89 o
   9   5  13      132.27      113.14     10.25 o
  10   5  13      159.88      163.02     13.02 o
  11   5  13        0.84        5.85     10.86 o
  12   5  13      300.60      347.81     24.67 o
  13   5  13      947.92     1049.03     41.24 o
  14   5  13      106.88      183.73     24.77 o
   0   6  13     2074.31     1936.91     26.88 o
   1   6  13      344.36      365.29      8.14 o
   2   6  13     1361.57     1355.62     15.70 o
   3   6  13     1054.35     1065.97     15.08 o
   4   6  13     4331.42     4343.47     35.97 o
   5   6  13      817.61      858.21     13.51 o
   6   6  13       15.95       17.27      4.49 o
   7   6  13      963.25     1026.39     16.64 o
   8   6  13      118.88      108.98      9.87 o
   9   6  13      185.18      194.37     12.96 o
  10   6  13      127.63      110.47     14.45 o
  11   6  13      148.21      150.43     17.25 o
  12   6  13      436.38      511.24     29.10 o
  13   6  13        8.26        9.70     14.30 o
  14   6  13       59.47       62.06     18.12 o
   1   7  13       20.29       21.88      3.57 o
   2   7  13     3929.12     4048.46     30.98 o
   3   7  13       84.53      101.04      5.50 o
   4   7  13       39.12       53.98      5.26 o
   5   7  13      135.52      157.35      7.61 o
   6   7  13       20.63       16.79      4.72 o
   7   7  13     1006.58      986.63     20.95 o
   8   7  13      232.38      244.30     16.23 o
   9   7  13      867.83      813.17     31.51 o
  10   7  13      183.68      159.93     16.67 o
  11   7  13      845.87      813.10     33.60 o
  12   7  13       12.68        8.05     12.65 o
  13   7  13       10.55       16.52     14.52 o
   0   8  13      460.12      539.76     16.41 o
   1   8  13      416.65      482.01     10.61 o
   2   8  13       80.26       63.20      5.92 o
   3   8  13       10.58       12.40      4.99 o
   4   8  13     4152.80     4019.72     43.51 o
   5   8  13     1204.37     1234.84     17.37 o
   6   8  13      581.94      588.63     22.06 o
   7   8  13      739.39      753.38     22.37 o
   8   8  13        0.19       -2.65      8.02 o
   9   8  13      686.09      672.40     28.51 o
  10   8  13       79.48       77.76     14.12 o
  11   8  13      874.94      830.31     34.08 o
  12   8  13      114.75       74.33     17.06 o
  13   8  13        5.04       22.85     15.65 o
   1   9  13     2585.17     2503.40     25.93 o
   2   9  13        0.01       -0.90      4.18 o
   3   9  13      650.50      625.64     13.84 o
   4   9  13       36.60       28.83      6.36 o
   5   9  13        1.92        1.04      6.71 o
   6   9  13       92.09       60.50      9.26 o
   7   9  13        1.13        7.12      8.98 o
   8   9  13     1467.87     1405.14     35.74 o
   9   9  13      221.17      199.63     20.57 o
  10   9  13      231.50      266.63     22.04 o
  11   9  13      905.27      955.80     38.07 o
  12   9  13       79.38       34.35     15.34 o
   0  10  13      355.74      284.45     13.86 o
   1  10  13       63.09       66.04      6.13 o
   2  10  13      949.38      918.92     15.81 o
   3  10  13       95.29       94.19      7.67 o
   4  10  13       71.30       47.86      7.33 o
   5  10  13      687.80      622.62     20.64 o
   6  10  13      749.90      672.78     32.10 o
   7  10  13      718.68      736.34     27.55 o
   8  10  13      201.63      226.18     18.57 o
   9  10  13       31.45       32.62     12.45 o
  10  10  13      125.51       94.99     20.14 o
  11  10  13        1.52       11.79     13.83 o
  12  10  13       30.78       16.38     15.22 o
   1  11  13     3539.49     3495.86     35.88 o
   2  11  13       46.34       71.82      7.80 o
   3  11  13      958.94      793.60     18.36 o
   4  11  13      182.02      164.23     12.64 o
   5  11  13       39.73       37.18     12.98 o
   6  11  13       53.68       55.46     11.67 o
   7  11  13       28.52       16.67     10.51 o
   8  11  13      173.25      187.89     17.63 o
   9  11  13       17.72       22.33     12.23 o
  10  11  13      188.45      244.25     21.92 o
  11  11  13       78.40      128.10     19.27 o
   0  12  13      626.67      542.48     23.52 o
   1  12  13     1315.54     1270.47     25.86 o
   2  12  13      186.75      167.73     12.40 o
   3  12  13      232.51      207.89     13.57 o
   4  12  13      169.50      152.75     14.22 o
   5  12  13       55.83       36.42     11.34 o
   6  12  13       19.86       13.32     14.72 o
   7  12  13        5.39       10.87     11.61 o
   8  12  13        2.44       -4.50     10.49 o
   9  12  13      334.47      356.91     24.19 o
  10  12  13       39.82       37.25     14.64 o
   1  13  13       60.10       52.34     10.60 o
   2  13  13     3842.84     3869.08     84.42 o
   3  13  13       16.89        8.99     13.59 o
   4  13  13      666.46      664.42     25.05 o
   5  13  13       27.36       31.70     11.40 o
   6  13  13        1.38       10.21     10.00 o
   7  13  13      263.08      269.41     22.57 o
   8  13  13      144.59      146.79     22.21 o
   9  13  13      126.60      136.02     17.75 o
   0  14  13      332.55      395.53     27.31 o
   1  14  13      391.81      527.26     21.65 o
   2  14  13      225.19      232.38     16.07 o
   3  14  13        5.70       -0.70      9.69 o
   4  14  13       89.68       80.25     12.91 o
   5  14  13      563.03      617.21     25.44 o
   6  14  13       66.32       91.85     14.22 o
   7  14  13      425.79      533.48     35.75 o
   8  14  13        0.62        8.91     13.23 o
   1  15  13      107.41      131.31     13.95 o
   2  15  13      929.44      905.11     26.13 o
   3  15  13      131.79      130.44     15.65 o
   4  15  13      120.22      145.92     16.46 o
   5  15  13       30.24       44.85     13.53 o
   6  15  13       31.97       44.49     15.54 o
   7  15  13       40.95       58.88     14.87 o
   0  16  13      118.06      125.67     25.88 o
   1  16  13       43.50       36.41     13.34 o
   2  16  13       64.16       53.06     14.16 o
   3  16  13        0.91       -6.06     14.91 o
   4  16  13       62.76       72.79     15.02 o
   5  16  13       34.21       70.85     17.96 o
   1  17  13      230.09      272.79     23.56 o
   2  17  13       19.62       26.82     16.71 o
   0   0  14    17709.65    16686.41    169.53 o
   1   0  14      272.45      244.59      9.90 o
   2   0  14     5495.45     5613.04     53.32 o
   3   0  14     1024.58     1020.67     18.29 o
   4   0  14       12.94        2.42      4.91 o
   5   0  14     7559.92     8227.22     85.57 o
   6   0  14      124.61      125.13     10.96 o
   7   0  14      222.21      243.47     15.34 o
   8   0  14      501.43      435.46     20.88 o
   9   0  14     1796.86     1738.81     38.43 o
  10   0  14      205.66      110.98     15.16 o
  11   0  14      212.44      196.66     20.22 o
  12   0  14      187.37      146.46     23.01 o
  13   0  14     1869.90     2060.73     66.17 o
  14   0  14     1827.39     1925.19     66.82 o
  15   0  14      439.24      420.77     61.03 o
   1   1  14     3898.70     3876.91     26.95 o
   2   1  14      118.62      157.01      5.74 o
   3   1  14       32.52       40.21      4.18 o
   4   1  14      565.92      520.67     11.51 o
   5   1  14      285.14      288.62     10.11 o
   6   1  14       32.65       20.44      4.87 o
   7   1  14      288.06      314.58     12.03 o
   8   1  14      739.68      782.84     18.07 o
   9   1  14     2801.38     2954.79     38.04 o
  10   1  14       66.51       53.69      8.97 o
  11   1  14      794.91      668.86     22.09 o
  12   1  14       64.77       55.51     13.01 o
  13   1  14      324.25      340.99     29.53 o
  14   1  14      396.05      388.48     27.69 o
  15   1  14       10.54        3.53     19.34 o
   0   2  14    17588.41    17765.85    132.25 o
   1   2  14      445.26      533.17      8.41 o
   2   2  14     2332.78     2410.16     20.10 o
   3   2  14      259.09      264.85      8.09 o
   4   2  14     2827.14     3122.12     28.92 o
   5   2  14     1694.55     1906.54     22.31 o
   6   2  14     1209.69     1110.06     18.19 o
   7   2  14        4.34       -4.31      4.31 o
   8   2  14     1545.82     1518.96     24.07 o
   9   2  14      192.44      183.12     11.15 o
  10   2  14      316.62      287.96     13.98 o
  11   2  14       84.16       79.46     11.27 o
  12   2  14     2587.93     2511.30     44.71 o
  13   2  14      147.11      125.19     17.02 o
  14   2  14     1202.12     1352.20     76.18 o
   1   3  14      827.90      851.93     11.72 o
   2   3  14     2543.61     2421.47     22.68 o
   3   3  14      824.32      882.13     13.40 o
   4   3  14     5386.92     5505.90     40.85 o
   5   3  14        0.44        3.26      4.06 o
   6   3  14      992.79      938.34     18.39 o
   7   3  14      737.59      819.06     16.05 o
   8   3  14      135.10      140.14     11.56 o
   9   3  14      326.59      303.14     13.36 o
  10   3  14      101.80       72.24      9.80 o
  11   3  14      284.04      224.66     15.89 o
  12   3  14       67.59       54.02     11.85 o
  13   3  14      248.17      250.94     22.57 o
  14   3  14      226.10      279.19     29.93 o
   0   4  14      102.47       57.75      6.73 o
   1   4  14      176.14      176.29      7.36 o
   2   4  14    19318.43    20105.21    119.69 o
   3   4  14     7408.15     7684.71     54.64 o
   4   4  14     9534.68     9403.63     65.73 o
   5   4  14     2028.09     2072.82     23.36 o
   6   4  14     3791.19     3586.32     37.58 o
   7   4  14      363.50      346.76     12.47 o
   8   4  14       84.28       91.41      8.33 o
   9   4  14      104.25       95.52      9.65 o
  10   4  14      790.49      732.75     22.65 o
  11   4  14      134.45      146.08     13.94 o
  12   4  14       11.17        5.87     12.06 o
  13   4  14      679.03      710.63     37.04 o
  14   4  14      477.42      487.05     36.80 o
   1   5  14     1067.77     1128.17     13.47 o
   2   5  14       41.50       52.53      4.41 o
   3   5  14      253.49      305.43      8.76 o
   4   5  14     3519.72     3621.90     30.98 o
   5   5  14       35.22       45.46      5.07 o
   6   5  14     2643.68     2501.00     32.67 o
   7   5  14      315.74      285.56     11.02 o
   8   5  14       27.04       11.86      6.62 o
   9   5  14      594.96      504.69     19.75 o
  10   5  14      508.58      496.70     21.18 o
  11   5  14       33.98       23.77     12.18 o
  12   5  14       11.99       13.07     12.77 o
  13   5  14        6.78        4.00     13.47 o
  14   5  14      277.12      252.06     27.35 o
   0   6  14      366.31      318.06      9.08 o
   1   6  14      851.83      946.31     12.35 o
   2   6  14       35.55       64.37      4.54 o
   3   6  14     2299.91     2270.26     24.42 o
   4   6  14      265.04      263.87      8.90 o
   5   6  14      251.24      274.82     10.53 o
   6   6  14       15.56       18.47      4.91 o
   7   6  14      187.33      207.99      9.47 o
   8   6  14     4001.71     3845.11     44.91 o
   9   6  14      141.81      127.84     11.86 o
  10   6  14      163.91      180.13     17.18 o
  11   6  14       32.76       26.89     12.26 o
  12   6  14      362.37      439.99     27.49 o
  13   6  14      150.14      174.00     20.94 o
  14   6  14      399.86      415.18     39.92 o
   1   7  14     3743.73     3920.19     30.51 o
   2   7  14       18.26       10.75      3.25 o
   3   7  14     1097.69     1130.19     14.02 o
   4   7  14        8.31        5.59      3.79 o
   5   7  14      151.07      133.31      8.33 o
   6   7  14      429.63      435.74     12.20 o
   7   7  14      384.31      404.82     14.92 o
   8   7  14      658.60      640.12     23.31 o
   9   7  14       58.89       45.05     10.96 o
  10   7  14       54.16       33.81     12.04 o
  11   7  14     1350.60     1369.61     40.50 o
  12   7  14      128.27      123.99     18.04 o
  13   7  14       41.26       28.02     15.30 o
   0   8  14     3417.46     3534.32     41.44 o
   1   8  14      319.88      427.25     11.03 o
   2   8  14      219.27      145.04      7.24 o
   3   8  14       21.57       29.64      5.42 o
   4   8  14      246.62      242.90      9.24 o
   5   8  14        0.03        7.83      6.35 o
   6   8  14     1205.68     1169.78     31.16 o
   7   8  14     1797.01     1676.18     40.24 o
   8   8  14       41.04       50.25      9.83 o
   9   8  14        0.43       13.85     10.39 o
  10   8  14      514.87      492.02     26.05 o
  11   8  14       50.36       34.21     13.23 o
  12   8  14      819.35      878.21     39.11 o
  13   8  14      273.04      291.72     26.65 o
   1   9  14      586.96      646.14     13.28 o
   2   9  14     2351.54     2234.17     24.58 o
   3   9  14      294.48      283.73     10.02 o
   4   9  14     5781.32     5240.13     48.06 o
   5   9  14      437.83      455.67     18.29 o
   6   9  14      788.30      684.19     20.93 o
   7   9  14      189.32      204.31     15.33 o
   8   9  14      193.61      172.68     15.55 o
   9   9  14        0.79        1.07     10.78 o
  10   9  14      520.17      577.44     30.55 o
  11   9  14      671.58      677.42     34.54 o
  12   9  14       87.16       97.51     18.54 o
   0  10  14     2887.87     2758.82     40.32 o
   1  10  14      462.27      448.58     12.71 o
   2  10  14       30.72       20.93      5.83 o
   3  10  14      905.59      837.35     17.53 o
   4  10  14     1941.25     1884.71     28.35 o
   5  10  14     3826.43     3410.07     50.64 o
   6  10  14      606.25      541.92     24.29 o
   7  10  14       89.41       99.17     15.51 o
   8  10  14      525.69      541.67     32.82 o
   9  10  14      449.08      400.94     25.03 o
  10  10  14      425.22      432.61     27.03 o
  11  10  14       20.72       12.63     13.73 o
  12  10  14       75.67      106.31     19.63 o
   1  11  14       39.18       35.96      6.91 o
   2  11  14     2296.79     2226.33     30.65 o
   3  11  14     1013.01     1053.53     22.86 o
   4  11  14      581.46      522.87     18.99 o
   5  11  14      265.59      315.34     19.19 o
   6  11  14       90.16       63.68     16.08 o
   7  11  14      255.74      257.69     18.74 o
   8  11  14        7.76        2.30     10.61 o
   9  11  14       15.94       23.59     12.83 o
  10  11  14        0.54      -10.55     12.04 o
  11  11  14      220.24      235.06     23.26 o
   0  12  14      865.56      962.91     30.36 o
   1  12  14      464.38      416.04     17.71 o
   2  12  14      287.22      268.03     15.07 o
   3  12  14        5.48       10.10      9.46 o
   4  12  14      162.40      140.22     14.34 o
   5  12  14      329.43      367.97     20.75 o
   6  12  14       48.22       52.56     12.21 o
   7  12  14      457.57      500.62     28.80 o
   8  12  14      209.87      221.57     19.03 o
   9  12  14       79.55       78.84     15.22 o
  10  12  14      141.24      178.75     20.76 o
   1  13  14     1354.75     1431.02     39.37 o
   2  13  14      456.23      465.35     21.30 o
   3  13  14      177.67      193.61     15.70 o
   4  13  14      308.90      306.13     19.05 o
   5  13  14        0.00        8.40     10.21 o
   6  13  14      159.54      166.61     16.40 o
   7  13  14        5.37        9.08     11.01 o
   8  13  14       13.50        0.81     13.91 o
   9  13  14      397.60      386.75     25.51 o
   0  14  14     1266.64     1173.28     63.15 o
   1  14  14      246.50      244.92     16.81 o
   2  14  14      792.74      808.28     25.27 o
   3  14  14       79.24       71.90     12.79 o
   4  14  14      140.26      162.17     15.53 o
   5  14  14        8.44       13.49     12.97 o
   6  14  14      918.20      976.34     31.53 o
   7  14  14       99.09      138.11     19.32 o
   8  14  14      427.24      465.61     26.62 o
   1  15  14      273.88      320.48     22.39 o
   2  15  14        0.12       12.04     10.86 o
   3  15  14       15.75       15.40     11.34 o
   4  15  14      111.61      137.71     17.91 o
   5  15  14       25.39       35.71     13.84 o
   6  15  14       31.17       65.46     18.86 o
   7  15  14      322.78      345.26     32.62 o
   0  16  14      186.35      189.19     41.76 o
   1  16  14       30.74       46.78     14.38 o
   2  16  14       26.14       37.69     14.29 o
   3  16  14       16.34       14.50     13.26 o
   4  16  14      179.54      171.49     18.84 o
   5  16  14       18.87       39.54     14.32 o
   1  17  14        6.37       -9.73     15.35 o
   1   1  15      643.84      746.73     12.96 o
   2   1  15        7.09        9.02      3.22 o
   3   1  15      540.75      522.56     10.42 o
   4   1  15    12808.23    13602.87     90.01 o
   5   1  15       93.92      136.93      7.82 o
   6   1  15     5656.05     5716.70     49.18 o
   7   1  15      260.01      252.08     11.25 o
   8   1  15       25.96       30.89      6.62 o
   9   1  15     3499.44     3209.21     38.82 o
  10   1  15      228.01      266.36     13.76 o
  11   1  15        1.21       -1.68      7.86 o
  12   1  15       30.61       35.52     11.40 o
  13   1  15        2.03        5.09     11.82 o
  14   1  15      763.36      843.56     36.58 o
   0   2  15     2012.03     2112.29     37.54 o
   1   2  15     1788.19     1781.07     16.36 o
   2   2  15      931.40      990.31     13.38 o
   3   2  15    12343.89    12430.11     82.30 o
   4   2  15      106.25       53.21      5.52 o
   5   2  15       85.66       97.38      6.54 o
   6   2  15      335.62      437.16     13.04 o
   7   2  15       18.67        7.67      5.05 o
   8   2  15      368.77      388.74     14.24 o
   9   2  15     1972.40     2021.34     29.73 o
  10   2  15      496.49      536.02     20.02 o
  11   2  15       61.06       50.94     10.06 o
  12   2  15      491.95      499.66     23.33 o
  13   2  15       48.58       50.89     14.25 o
  14   2  15      139.16      119.00     23.54 o
   1   3  15     2341.66     2506.11     22.63 o
   2   3  15        0.16        1.62      3.31 o
   3   3  15      162.48      181.92      7.27 o
   4   3  15      218.01      258.92      9.11 o
   5   3  15     4224.03     4341.78     38.06 o
   6   3  15      640.45      704.91     15.89 o
   7   3  15     3079.78     3057.15     32.54 o
   8   3  15      242.77      206.11     10.60 o
   9   3  15      135.07      122.37      9.87 o
  10   3  15      208.01      180.71     12.76 o
  11   3  15     1246.28     1229.36     29.58 o
  12   3  15       64.30       65.09     12.22 o
  13   3  15        0.62       -9.72     13.82 o
  14   3  15      471.58      569.32     39.72 o
   0   4  15    14782.61    15334.94    128.97 o
   1   4  15      637.59      677.04     11.32 o
   2   4  15      122.51      154.46      7.10 o
   3   4  15     1018.37     1137.15     15.26 o
   4   4  15        6.61       26.23      4.69 o
   5   4  15     1312.90     1269.64     17.53 o
   6   4  15      284.41      299.07     10.73 o
   7   4  15        8.17        8.18      5.65 o
   8   4  15      100.51       74.61      8.05 o
   9   4  15      589.70      567.15     19.38 o
  10   4  15       19.62       15.59      7.90 o
  11   4  15       90.36       68.46     10.90 o
  12   4  15      791.43      792.26     37.78 o
  13   4  15       60.72       31.68     15.38 o
  14   4  15      105.60      105.35     22.88 o
   1   5  15      239.24      273.39      7.66 o
   2   5  15      895.92      957.10     12.86 o
   3   5  15      410.33      458.99     10.87 o
   4   5  15     2349.27     2267.85     23.25 o
   5   5  15       53.53       51.61      5.55 o
   6   5  15      710.30      716.26     16.84 o
   7   5  15      698.36      649.59     15.64 o
   8   5  15     1598.26     1618.76     27.49 o
   9   5  15      507.99      496.05     19.95 o
  10   5  15       17.32       17.01      8.63 o
  11   5  15      191.58      183.29     18.16 o
  12   5  15      161.98      153.72     18.58 o
  13   5  15       60.62       42.27     15.46 o
  14   5  15        9.04        6.93     17.82 o
   0   6  15     8239.29     8397.91     75.98 o
   1   6  15      452.06      551.23     10.04 o
   2   6  15     2158.34     2302.01     24.06 o
   3   6  15     3680.41     3319.49     29.80 o
   4   6  15      563.72      574.72     11.02 o
   5   6  15      574.31      498.20     13.59 o
   6   6  15      575.66      578.78     13.46 o
   7   6  15     6699.02     6580.95     55.28 o
   8   6  15        0.76       -0.85      6.66 o
   9   6  15      271.17      310.89     15.99 o
  10   6  15       24.31       -1.14     10.00 o
  11   6  15     1217.01     1121.88     37.83 o
  12   6  15       36.38       60.37     14.83 o
  13   6  15     1423.51     1690.64     49.03 o
  14   6  15        2.06       23.98     29.90 o
   1   7  15      302.52      369.91      9.36 o
   2   7  15     1001.68      943.30     12.55 o
   3   7  15      317.67      319.30      8.65 o
   4   7  15     1469.95     1347.98     17.88 o
   5   7  15      241.58      267.85      9.36 o
   6   7  15      351.88      331.49     11.63 o
   7   7  15      441.50      470.08     17.27 o
   8   7  15     1543.01     1453.15     31.44 o
   9   7  15        0.37       -8.14      8.51 o
  10   7  15      369.08      340.18     22.82 o
  11   7  15        6.74       15.16     11.97 o
  12   7  15      483.07      467.44     28.67 o
  13   7  15      132.77      133.49     20.56 o
   0   8  15      305.32      237.71     11.32 o
   1   8  15     1034.89     1081.78     15.52 o
   2   8  15        3.55        3.62      4.61 o
   3   8  15     1855.17     1849.75     21.40 o
   4   8  15      266.05      257.04      9.38 o
   5   8  15      714.00      650.18     14.09 o
   6   8  15     2399.20     2347.27     40.50 o
   7   8  15      181.83      157.56     12.87 o
   8   8  15      857.36      857.38     30.31 o
   9   8  15      527.10      510.00     25.68 o
  10   8  15       37.05       39.41     12.39 o
  11   8  15      169.09      163.61     18.59 o
  12   8  15        0.14        3.49     13.43 o
  13   8  15      216.57      251.24     25.50 o
   1   9  15      440.01      454.50     11.31 o
   2   9  15      237.23      230.65      9.38 o
   3   9  15        3.71        7.62      5.22 o
   4   9  15     1498.79     1483.44     24.58 o
   5   9  15      529.34      547.79     19.53 o
   6   9  15       65.23       52.89     11.68 o
   7   9  15      241.99      260.93     16.94 o
   8   9  15      273.11      319.51     20.25 o
   9   9  15      671.34      608.40     30.07 o
  10   9  15      155.53      150.82     18.29 o
  11   9  15       35.83       41.63     14.79 o
  12   9  15        5.99       16.30     14.60 o
   0  10  15     1890.23     1827.63     35.19 o
   1  10  15       45.13       47.95      6.81 o
   2  10  15     2295.21     2238.70     28.30 o
   3  10  15     2681.48     2549.02     34.15 o
   4  10  15        9.24        0.65      7.88 o
   5  10  15      196.06      163.57     14.48 o
   6  10  15      523.17      501.04     26.14 o
   7  10  15       43.20       40.37     11.90 o
   8  10  15       77.16       58.63     14.87 o
   9  10  15       14.49       13.14     12.03 o
  10  10  15      864.02      911.03     36.67 o
  11  10  15       58.42       50.99     15.99 o
  12  10  15       14.57       14.74     15.34 o
   1  11  15     1902.37     1864.55     27.79 o
   2  11  15      291.55      255.61     13.20 o
   3  11  15     2220.05     2064.52     31.77 o
   4  11  15      186.87      223.52     15.86 o
   5  11  15       26.95       25.21     10.18 o
   6  11  15       44.65       45.37     11.73 o
   7  11  15       79.10       93.97     15.92 o
   8  11  15      165.28      138.78     16.18 o
   9  11  15      708.13      831.81     33.77 o
  10  11  15      113.15      162.50     19.45 o
  11  11  15       29.20       11.35     17.91 o
   0  12  15      104.86       85.21     17.34 o
   1  12  15     1373.23     1294.59     26.47 o
   2  12  15      721.45      710.78     20.97 o
   3  12  15      342.14      280.42     18.06 o
   4  12  15      233.99      207.98     16.75 o
   5  12  15     1544.14     1431.08     35.82 o
   6  12  15        0.04       -1.54     10.17 o
   7  12  15        7.13       -1.65     10.54 o
   8  12  15       65.95       25.30     16.15 o
   9  12  15        3.78       30.59     13.29 o
  10  12  15      438.31      476.74     29.53 o
   1  13  15      293.57      281.17     17.41 o
   2  13  15      161.45      148.35     14.54 o
   3  13  15      155.20      162.20     15.22 o
   4  13  15      188.13      165.46     15.75 o
   5  13  15      286.19      252.86     18.68 o
   6  13  15       73.73       66.45     13.17 o
   7  13  15      508.18      446.69     24.85 o
   8  13  15      307.72      352.14     23.64 o
   9  13  15        2.56       41.95     16.28 o
   0  14  15       50.79       49.40     18.12 o
   1  14  15      878.03      898.68     27.13 o
   2  14  15      409.24      462.60     22.44 o
   3  14  15       14.26       18.78     12.68 o
   4  14  15        0.94        3.12     10.69 o
   5  14  15       31.36       49.31     12.96 o
   6  14  15        0.90       22.37     11.86 o
   7  14  15      379.42      455.42     26.47 o
   8  14  15       37.14       52.83     14.10 o
   1  15  15       84.47       82.17     13.57 o
   2  15  15      321.05      360.16     20.59 o
   3  15  15       75.91       91.70     15.79 o
   4  15  15       28.04        9.23     12.18 o
   5  15  15      258.21      295.84     20.92 o
   6  15  15      116.67      196.84     19.68 o
   7  15  15      330.80      324.90     27.23 o
   0  16  15      609.81      650.83     37.60 o
   1  16  15      795.04      847.26     55.30 o
   2  16  15        0.64        0.58     13.34 o
   3  16  15       40.19       21.61     14.15 o
   4  16  15       18.62       31.07     14.42 o
   5  16  15      311.95      341.12     29.39 o
   0   0  16     5268.55     5244.99     97.68 o
   1   0  16      458.82      465.31     16.04 o
   2   0  16      608.35      641.50     15.02 o
   3   0  16      568.66      522.24     15.83 o
   4   0  16     9308.66    10465.66    103.37 o
   5   0  16     1609.69     1465.46     29.52 o
   6   0  16      143.47      150.31     12.30 o
   7   0  16     4580.69     4784.51     66.30 o
   8   0  16      228.39      171.35     14.43 o
   9   0  16     5734.70     5523.40     78.00 o
  10   0  16     3901.88     3296.09     58.32 o
  11   0  16      638.85      579.15     28.55 o
  12   0  16       11.25      -14.56     14.56 o
  13   0  16     1019.77     1105.49     53.81 o
  14   0  16       19.86       25.30     20.24 o
   1   1  16     1358.81     1300.73     14.78 o
   2   1  16      526.76      623.89     11.41 o
   3   1  16      959.92      819.69     13.31 o
   4   1  16     1073.60     1238.49     18.14 o
   5   1  16     3178.56     3398.73     34.87 o
   6   1  16      632.98      637.48     15.30 o
   7   1  16      252.30      268.56     11.60 o
   8   1  16     1187.25     1182.49     21.63 o
   9   1  16      394.40      327.70     14.84 o
  10   1  16      197.78      162.35     11.90 o
  11   1  16      105.54      107.73     11.71 o
  12   1  16      308.59      306.50     19.93 o
  13   1  16      141.25      168.31     19.62 o
  14   1  16      211.10      247.34     31.40 o
   0   2  16     7774.27     7755.95     69.68 o
   1   2  16      987.25     1061.72     13.65 o
   2   2  16     4563.86     4667.33     38.02 o
   3   2  16      165.58      220.81     11.14 o
   4   2  16     1793.43     1833.84     21.55 o
   5   2  16     2113.98     2120.81     25.30 o
   6   2  16      368.16      345.34     11.88 o
   7   2  16      102.18      100.56      7.93 o
   8   2  16      907.83      819.81     19.83 o
   9   2  16      791.95      772.44     20.80 o
  10   2  16      253.31      181.96     12.38 o
  11   2  16       62.32       74.97     10.92 o
  12   2  16        3.60       -9.37      9.37 o
  13   2  16       39.47       44.37     14.89 o
  14   2  16       67.32       85.11     21.70 o
   1   3  16     8614.72     8430.27     55.79 o
   2   3  16     1074.75     1075.42     14.84 o
   3   3  16     4277.93     4503.05     37.58 o
   4   3  16    11036.29    11230.37     79.75 o
   5   3  16      545.84      547.00     13.26 o
   6   3  16        7.08        3.59      4.75 o
   7   3  16       67.08       58.61      7.03 o
   8   3  16     2531.99     2412.65     34.02 o
   9   3  16       81.00       83.92      8.79 o
  10   3  16      205.48      236.65     14.29 o
  11   3  16       22.20       29.97      9.21 o
  12   3  16      139.26      154.36     15.13 o
  13   3  16      557.52      622.03     36.34 o
  14   3  16      600.74      850.87     47.86 o
   0   4  16    31195.43    31042.47    262.31 o
   1   4  16     2574.13     2505.07     23.84 o
   2   4  16      824.78      792.01     12.60 o
   3   4  16     9647.73     9376.63     63.55 o
   4   4  16     1875.72     1848.09     22.37 o
   5   4  16     1770.14     1792.33     21.41 o
   6   4  16      237.64      239.08     10.82 o
   7   4  16      902.65      901.69     23.78 o
   8   4  16     2416.30     2298.06     32.20 o
   9   4  16      599.23      591.46     20.25 o
  10   4  16     1677.85     1671.08     30.84 o
  11   4  16      960.06      968.45     28.56 o
  12   4  16      169.60      150.97     18.84 o
  13   4  16        0.79       18.85     14.96 o
  14   4  16       48.90       51.11     20.31 o
   1   5  16      148.89      169.36      6.45 o
   2   5  16      170.91      158.98      6.62 o
   3   5  16     9735.48     9557.31     66.59 o
   4   5  16      331.01      316.93      9.68 o
   5   5  16     3626.02     3684.67     33.33 o
   6   5  16     1194.54     1117.61     18.69 o
   7   5  16     1181.25     1214.92     20.90 o
   8   5  16     1007.46      934.76     21.94 o
   9   5  16       33.29       21.95      7.71 o
  10   5  16      573.18      569.60     22.10 o
  11   5  16       18.03       24.34     11.34 o
  12   5  16        1.83        0.66     12.43 o
  13   5  16       15.16       33.83     15.52 o
  14   5  16        2.25        0.93     17.79 o
   0   6  16      393.41      514.62     13.07 o
   1   6  16      150.01      161.90      5.93 o
   2   6  16      977.12     1056.94     13.62 o
   3   6  16      610.05      595.67     10.76 o
   4   6  16       60.91       62.53      5.20 o
   5   6  16     2298.07     2260.42     23.57 o
   6   6  16     3892.81     3851.68     37.55 o
   7   6  16     2527.26     2496.80     34.00 o
   8   6  16      567.63      611.14     19.57 o
   9   6  16       18.62       15.31      8.64 o
  10   6  16      146.43      121.53     13.81 o
  11   6  16       82.55       61.89     14.06 o
  12   6  16       34.92       25.47     13.98 o
  13   6  16      100.77      111.63     19.55 o
   1   7  16      146.21      165.78      6.44 o
   2   7  16      178.33      185.79      7.25 o
   3   7  16     5909.09     6360.78     48.56 o
   4   7  16     1454.41     1442.20     20.84 o
   5   7  16     3403.16     3367.09     31.39 o
   6   7  16       10.49        8.52      5.18 o
   7   7  16     9026.47     8751.05     87.52 o
   8   7  16      330.43      299.61     17.10 o
   9   7  16     2528.93     2534.87     44.18 o
  10   7  16       70.45       51.10     12.98 o
  11   7  16       31.44       23.88     12.97 o
  12   7  16       41.52       30.31     14.68 o
  13   7  16        1.18       -0.31     14.06 o
   0   8  16      125.30      112.70      9.68 o
   1   8  16      608.42      625.14     12.45 o
   2   8  16     2368.37     2519.59     25.03 o
   3   8  16       32.98       36.29      4.84 o
   4   8  16     2752.61     2682.98     27.07 o
   5   8  16     6402.47     6369.40     56.39 o
   6   8  16      907.09      866.35     31.99 o
   7   8  16      680.81      694.70     26.52 o
   8   8  16      584.32      643.20     24.04 o
   9   8  16        2.85        7.04     10.44 o
  10   8  16        2.67       -1.53     11.06 o
  11   8  16      586.32      595.93     32.92 o
  12   8  16       51.57       46.78     16.10 o
  13   8  16       78.71       88.00     19.67 o
   1   9  16       69.22       53.84      5.99 o
   2   9  16     4892.45     4841.26     45.47 o
   3   9  16     2478.31     2307.36     26.88 o
   4   9  16     1411.06     1479.55     26.48 o
   5   9  16      106.29       84.99     10.14 o
   6   9  16      444.11      403.46     19.88 o
   7   9  16       15.05       19.97     10.99 o
   8   9  16      268.77      247.17     18.44 o
   9   9  16       19.53       31.19     12.54 o
  10   9  16      680.27      746.92     34.94 o
  11   9  16     1008.14     1008.42     40.18 o
  12   9  16       75.53       84.28     18.68 o
   0  10  16      205.28      256.03     19.74 o
   1  10  16      160.98      160.49      9.60 o
   2  10  16       20.18       26.50      6.99 o
   3  10  16     2347.48     2335.98     34.76 o
   4  10  16       32.77       74.26     10.64 o
   5  10  16     1771.40     1675.86     36.47 o
   6  10  16      799.96      764.32     27.37 o
   7  10  16       31.18       27.26     11.96 o
   8  10  16      172.01      121.45     15.79 o
   9  10  16      458.03      472.85     27.40 o
  10  10  16       89.30       69.01     15.67 o
  11  10  16       75.86       54.39     16.47 o
   1  11  16      881.93      898.59     21.01 o
   2  11  16      687.18      694.12     19.46 o
   3  11  16     1167.01     1064.55     24.94 o
   4  11  16      186.50      152.11     14.29 o
   5  11  16       65.06      102.99     15.51 o
   6  11  16       76.05       66.02     13.85 o
   7  11  16      500.90      447.93     27.62 o
   8  11  16      151.19      152.51     19.48 o
   9  11  16       16.17       22.67     13.10 o
  10  11  16      171.96      190.48     20.79 o
  11  11  16        3.91       12.92     14.91 o
   0  12  16        4.86       -9.76     10.46 o
   1  12  16      217.54      283.95     15.45 o
   2  12  16       43.64       36.59     10.04 o
   3  12  16       27.70        4.53      9.21 o
   4  12  16       49.84       26.12     11.68 o
   5  12  16      156.96      144.64     15.50 o
   6  12  16       24.81       29.91     11.96 o
   7  12  16       31.25       24.98     12.27 o
   8  12  16        0.34        3.70     11.49 o
   9  12  16      355.26      403.30     30.08 o
  10  12  16       64.57       98.79     20.12 o
   1  13  16       17.72       17.86     10.31 o
   2  13  16      250.37      246.02     17.64 o
   3  13  16      240.77      217.72     19.37 o
   4  13  16      281.58      302.58     30.44 o
   5  13  16      305.85      271.82     19.84 o
   6  13  16       96.55       95.62     15.14 o
   7  13  16      242.72      258.13     27.68 o
   8  13  16      352.82      377.31     24.86 o
   9  13  16      219.82      326.97     27.54 o
   0  14  16     1102.55     1101.46     42.73 o
   1  14  16       63.89       45.59     12.19 o
   2  14  16       90.40       81.97     13.60 o
   3  14  16      166.52      193.07     16.87 o
   4  14  16      269.65      267.99     19.80 o
   5  14  16     1782.84     1939.43     47.54 o
   6  14  16        8.86        8.40     11.99 o
   7  14  16       28.98       54.68     14.20 o
   8  14  16       37.91       47.92     15.50 o
   1  15  16        1.48        2.58     11.38 o
   2  15  16        3.20       -0.76     11.08 o
   3  15  16      750.02      786.27     29.61 o
   4  15  16        0.76       -5.32     11.88 o
   5  15  16        6.69        2.89     12.49 o
   6  15  16      207.12      263.50     20.87 o
   0  16  16      233.50      215.34     25.96 o
   1  16  16     1257.22     1400.06     39.16 o
   2  16  16      197.61      180.21     23.31 o
   3  16  16       23.19       11.23     14.80 o
   4  16  16      150.52      207.44     20.55 o
   1   1  17     1819.70     1903.06     19.42 o
   2   1  17      978.74      987.93     14.55 o
   3   1  17      350.14      264.97      9.03 o
   4   1  17     2126.28     2267.02     26.69 o
   5   1  17        4.84       -0.44      4.56 o
   6   1  17      545.89      569.75     15.28 o
   7   1  17      334.22      417.73     14.39 o
   8   1  17     2036.99     2025.69     29.01 o
   9   1  17      399.39      463.19     16.73 o
  10   1  17     2645.58     2433.92     36.08 o
  11   1  17       36.42       13.79      8.54 o
  12   1  17      386.98      448.65     23.16 o
  13   1  17      102.31      106.33     17.48 o
  14   1  17      239.51      241.44     23.75 o
   0   2  17     6121.49     6241.89     67.10 o
   1   2  17     1478.15     1595.77     19.22 o
   2   2  17      278.79      320.06      9.89 o
   3   2  17      100.56       91.11      6.38 o
   4   2  17        1.49        0.73      4.34 o
   5   2  17       23.46       30.16      5.60 o
   6   2  17      188.41      159.02      9.12 o
   7   2  17      173.71      182.24      9.83 o
   8   2  17       29.36       25.84      6.99 o
   9   2  17       55.78       33.59      7.47 o
  10   2  17      491.88      482.96     24.69 o
  11   2  17        3.03       -2.44      8.48 o
  12   2  17        1.84        3.86     11.48 o
  13   2  17      118.93      122.09     19.90 o
  14   2  17        2.87      -11.36     16.82 o
   1   3  17      529.67      615.90     13.68 o
   2   3  17     1430.44     1423.13     17.70 o
   3   3  17       41.11       78.85      6.16 o
   4   3  17     3460.88     3471.72     33.76 o
   5   3  17       41.03       29.84      5.34 o
   6   3  17      110.97      115.31      7.98 o
   7   3  17      154.07      144.35     10.62 o
   8   3  17      244.72      211.77     11.03 o
   9   3  17     2097.30     1905.57     35.11 o
  10   3  17      642.01      585.38     21.04 o
  11   3  17        7.66        4.86      8.42 o
  12   3  17      435.04      474.48     24.80 o
  13   3  17      278.77      281.10     26.43 o
  14   3  17      431.65      422.03     41.53 o
   0   4  17     2650.92     3074.43     76.92 o
   1   4  17       38.19       24.32      4.03 o
   2   4  17       19.81        4.86      3.85 o
   3   4  17        0.37       11.30      4.24 o
   4   4  17        1.33        6.00      4.42 o
   5   4  17      800.55      801.63     15.19 o
   6   4  17     2053.74     2146.57     28.00 o
   7   4  17     7886.85     7609.05     63.65 o
   8   4  17      689.57      624.44     19.80 o
   9   4  17      276.31      272.85     14.67 o
  10   4  17       51.49       23.21      8.60 o
  11   4  17       25.44       12.87      9.00 o
  12   4  17        7.20        8.05     12.88 o
  13   4  17      184.28      197.36     23.60 o
  14   4  17      244.04      305.28     32.71 o
   1   5  17     1430.98     1453.40     17.22 o
   2   5  17     1830.06     1850.41     21.74 o
   3   5  17        1.35        4.71      4.02 o
   4   5  17      606.72      619.23     16.02 o
   5   5  17     1420.08     1514.71     20.66 o
   6   5  17     1241.92     1221.28     19.93 o
   7   5  17      180.31      160.48      9.87 o
   8   5  17      479.00      507.98     18.09 o
   9   5  17      165.08      218.45     13.29 o
  10   5  17      536.59      525.03     21.61 o
  11   5  17      659.86      594.89     27.93 o
  12   5  17      210.21      257.55     22.43 o
  13   5  17      272.97      343.86     26.74 o
  14   5  17      454.54      462.52     37.03 o
   0   6  17       15.94       18.88      5.08 o
   1   6  17      577.66      722.16     11.22 o
   2   6  17     3397.16     3326.10     28.74 o
   3   6  17       20.76       31.17      4.43 o
   4   6  17     1297.91     1304.70     17.54 o
   5   6  17        0.32       -4.53      4.53 o
   6   6  17        2.35       12.88      5.84 o
   7   6  17     3672.46     3605.07     46.74 o
   8   6  17     1229.50     1246.35     24.76 o
   9   6  17        0.79       -2.15      8.31 o
  10   6  17      374.25      321.04     19.67 o
  11   6  17        2.86       -5.26     11.34 o
  12   6  17        0.10        5.36     12.50 o
  13   6  17        0.33      -11.26     13.94 o
   1   7  17      218.06      159.54      6.66 o
   2   7  17     1133.66     1197.80     17.33 o
   3   7  17     1637.63     1710.94     19.77 o
   4   7  17      490.56      493.89     12.98 o
   5   7  17     2115.77     2089.27     23.84 o
   6   7  17        8.45        8.66      5.70 o
   7   7  17     4417.22     4329.96     53.62 o
   8   7  17      460.04      458.34     20.81 o
   9   7  17      757.91      701.19     26.55 o
  10   7  17        6.51        5.29     10.55 o
  11   7  17      359.99      367.58     24.85 o
  12   7  17       45.38       37.55     14.99 o
  13   7  17       94.19      100.92     19.97 o
   0   8  17       96.07       53.16      7.67 o
   1   8  17      577.73      648.23     12.58 o
   2   8  17     2297.11     2402.65     25.03 o
   3   8  17       18.51       22.34      4.77 o
   4   8  17     1511.28     1546.04     20.02 o
   5   8  17     2979.69     3001.04     37.38 o
   6   8  17      162.31      164.91     14.32 o
   7   8  17       71.49       64.33     10.87 o
   8   8  17      689.29      660.53     30.08 o
   9   8  17      353.36      324.11     20.73 o
  10   8  17      452.81      443.95     26.12 o
  11   8  17      113.01       96.40     18.00 o
  12   8  17      185.62      199.32     22.55 o
   1   9  17     1316.57     1364.14     19.16 o
   2   9  17     1047.33      921.36     18.57 o
   3   9  17        0.76        8.01      7.14 o
   4   9  17      338.31      331.19     17.59 o
   5   9  17       46.83       26.76      9.40 o
   6   9  17      239.97      215.41     15.64 o
   7   9  17      203.32      185.82     15.55 o
   8   9  17       20.46       10.82     13.08 o
   9   9  17        0.29        5.13     11.49 o
  10   9  17      162.63      174.38     19.73 o
  11   9  17      468.05      434.33     29.21 o
  12   9  17      336.56      360.20     28.60 o
   0  10  17        0.39        8.20      8.88 o
   1  10  17      738.60      628.32     17.53 o
   2  10  17       48.59       33.98      8.31 o
   3  10  17      120.70      183.25     12.37 o
   4  10  17      446.97      406.10     20.67 o
   5  10  17        3.62        1.40      9.55 o
   6  10  17      214.31      209.16     17.26 o
   7  10  17       51.91       34.23     13.14 o
   8  10  17      174.81      147.84     17.08 o
   9  10  17      320.19      290.33     25.50 o
  10  10  17      154.52      139.65     20.74 o
  11  10  17      308.87      353.13     27.40 o
   1  11  17       40.47       45.28      8.83 o
   2  11  17       23.38       19.06     10.10 o
   3  11  17      146.43      176.89     13.37 o
   4  11  17      259.20      220.68     16.70 o
   5  11  17      687.76      696.18     26.94 o
   6  11  17      112.92      129.51     14.72 o
   7  11  17       14.06       31.76     12.03 o
   8  11  17      119.36      114.02     16.46 o
   9  11  17      129.00      161.37     18.78 o
  10  11  17       17.54        7.83     15.25 o
  11  11  17       20.17       37.78     18.18 o
   0  12  17       26.08       26.54     12.90 o
   1  12  17        9.91       15.69      8.49 o
   2  12  17       50.82       44.59     10.82 o
   3  12  17      306.79      352.99     19.36 o
   4  12  17       93.01       74.01     12.42 o
   5  12  17      240.13      197.61     17.54 o
   6  12  17      181.05      178.15     17.47 o
   7  12  17      453.14      475.54     26.18 o
   8  12  17      277.98      295.00     22.40 o
   9  12  17      394.63      480.92     28.61 o
  10  12  17      176.75      178.86     21.13 o
   1  13  17      388.04      380.61     21.07 o
   2  13  17     2464.08     2431.68     46.49 o
   3  13  17       85.63      117.38     15.18 o
   4  13  17        3.39       -5.59     10.92 o
   5  13  17       89.67       78.82     14.51 o
   6  13  17       57.44       45.38     13.28 o
   7  13  17      155.86      175.47     18.38 o
   8  13  17        7.53        3.88     12.81 o
   9  13  17      139.63      145.26     19.49 o
   0  14  17      193.05      220.81     37.99 o
   1  14  17      122.97       90.58     14.43 o
   2  14  17       46.37       31.06     12.27 o
   3  14  17      189.29      179.38     20.95 o
   4  14  17      130.00       93.17     15.23 o
   5  14  17       23.04       17.32     12.76 o
   6  14  17      230.92      198.68     19.23 o
   7  14  17      174.92      190.54     19.06 o
   8  14  17      153.86      113.82     17.61 o
   1  15  17       68.20       97.44     14.87 o
   2  15  17        3.68       -9.69     14.17 o
   3  15  17        9.73        6.89     12.31 o
   4  15  17       23.67       57.34     14.09 o
   5  15  17      122.74      112.47     16.67 o
   6  15  17        5.31       25.08     13.56 o
   0  16  17      221.02      238.19     33.05 o
   1  16  17      718.82      803.50     33.45 o
   2  16  17       32.44       20.11     16.28 o
   3  16  17       17.62        2.27     14.56 o
   4  16  17      266.89      362.07     25.62 o
   0   0  18       64.90       85.32     10.53 o
   1   0  18      384.97      323.51     13.37 o
   2   0  18     6395.66     6616.25     67.59 o
   3   0  18    42253.52    42885.63    384.44 o
   4   0  18      289.10      358.29     17.01 o
   5   0  18      531.33      361.72     19.06 o
   6   0  18     3574.70     3356.55     66.85 o
   7   0  18      552.32      629.65     25.08 o
   8   0  18      852.13      889.75     28.25 o
   9   0  18     1123.64     1099.13     31.84 o
  10   0  18      168.92      174.50     17.08 o
  11   0  18      310.06      298.86     24.01 o
  12   0  18      273.51      250.84     25.67 o
  13   0  18       10.83       16.17     18.70 o
  14   0  18      137.84      118.48     30.23 o
   1   1  18     1298.63     1340.89     16.80 o
   2   1  18     2589.42     2687.77     26.26 o
   3   1  18     2330.20     2350.67     26.33 o
   4   1  18      336.23      426.26     13.06 o
   5   1  18      896.11      895.33     17.61 o
   6   1  18       24.06       20.34      6.15 o
   7   1  18       94.65       64.05      7.55 o
   8   1  18       46.36       60.13      7.86 o
   9   1  18      193.18      190.74     11.94 o
  10   1  18       19.03        2.10      7.33 o
  11   1  18     1311.96     1304.94     29.80 o
  12   1  18      197.38      167.94     16.07 o
  13   1  18      162.88      143.98     17.69 o
  14   1  18       35.38       46.82     16.79 o
   0   2  18      590.94      531.06     18.22 o
   1   2  18      928.31      988.49     15.28 o
   2   2  18      863.96     1000.79     15.83 o
   3   2  18     1054.53     1111.17     16.81 o
   4   2  18     1138.11     1069.87     17.53 o
   5   2  18      508.58      533.61     14.62 o
   6   2  18        1.45       -0.40      4.90 o
   7   2  18      372.57      388.27     14.17 o
   8   2  18     5854.69     5870.14     56.52 o
   9   2  18      467.94      404.71     15.80 o
  10   2  18     1114.95      917.28     24.73 o
  11   2  18      397.26      372.91     18.43 o
  12   2  18      987.49     1078.74     31.71 o
  13   2  18      158.98      195.24     22.97 o
  14   2  18       51.22       52.43     21.12 o
   1   3  18     1762.87     1802.90     21.04 o
   2   3  18        9.24       14.09      4.37 o
   3   3  18      223.33      223.65      9.29 o
   4   3  18     2665.20     2589.30     27.56 o
   5   3  18      389.79      351.93     12.11 o
   6   3  18     1113.76     1126.95     19.35 o
   7   3  18     1009.98      962.97     18.93 o
   8   3  18      243.90      204.28     11.39 o
   9   3  18        1.21        3.59      6.97 o
  10   3  18       54.06       57.89      9.74 o
  11   3  18      171.69      186.65     14.68 o
  12   3  18       96.21       92.05     14.79 o
  13   3  18      688.73      668.55     41.19 o
  14   3  18       84.81       82.53     21.66 o
   0   4  18      363.55      647.18     18.10 o
   1   4  18     1343.05     1287.29     20.36 o
   2   4  18     2602.03     3054.71     29.47 o
   3   4  18     1606.60     1571.49     26.70 o
   4   4  18     1575.67     1694.33     22.25 o
   5   4  18      995.18      939.12     17.28 o
   6   4  18     1139.91     1014.18     19.18 o
   7   4  18     2123.50     2060.61     28.03 o
   8   4  18     1340.49     1304.41     24.33 o
   9   4  18      100.80      110.86     11.17 o
  10   4  18       24.44       30.61      9.41 o
  11   4  18       10.11       15.12     12.22 o
  12   4  18       10.97        5.77     14.49 o
  13   4  18      156.64      140.28     23.08 o
  14   4  18       45.95       48.43     26.88 o
   1   5  18       26.40       20.55      3.87 o
   2   5  18      955.07      981.25     15.90 o
   3   5  18      147.81      168.85      8.01 o
   4   5  18     2605.50     2655.67     28.08 o
   5   5  18        0.68        4.95      4.59 o
   6   5  18      221.95      209.46     10.88 o
   7   5  18      770.62      722.12     21.76 o
   8   5  18      586.69      591.02     19.57 o
   9   5  18     1159.59     1104.92     26.54 o
  10   5  18       20.43       31.46     10.13 o
  11   5  18       40.33       33.38     11.96 o
  12   5  18      538.84      599.56     31.87 o
  13   5  18        3.65        1.29     15.77 o
   0   6  18     4313.58     4412.54     48.50 o
   1   6  18      516.89      562.04     10.91 o
   2   6  18       92.80       95.94      6.43 o
   3   6  18      170.16      110.42      6.30 o
   4   6  18     3976.68     4014.92     35.33 o
   5   6  18      440.27      535.54     13.36 o
   6   6  18     4315.17     4173.27     39.37 o
   7   6  18       34.91       33.01      8.29 o
   8   6  18        0.00       -2.26      7.16 o
   9   6  18       17.48       -1.92      9.48 o
  10   6  18      258.07      222.29     20.63 o
  11   6  18       36.64       53.68     14.87 o
  12   6  18       31.63       27.45     14.65 o
  13   6  18       22.32       19.25     16.97 o
   1   7  18      581.05      580.82     11.58 o
   2   7  18      259.29      271.43      8.86 o
   3   7  18      534.54      523.33     12.36 o
   4   7  18      342.73      360.46     11.27 o
   5   7  18      466.55      494.91     13.24 o
   6   7  18     1639.00     1519.31     28.68 o
   7   7  18      189.73      185.15     14.40 o
   8   7  18      589.70      556.80     22.91 o
   9   7  18      362.63      299.96     19.78 o
  10   7  18      191.48      155.82     22.06 o
  11   7  18        0.17        0.02     12.02 o
  12   7  18      322.06      379.47     28.66 o
  13   7  18      264.53      341.28     32.12 o
   0   8  18       34.30       27.63      7.81 o
   1   8  18      165.60      170.22      7.60 o
   2   8  18       85.32       71.25      6.36 o
   3   8  18     3658.82     3607.90     33.10 o
   4   8  18     2913.42     2756.37     29.61 o
   5   8  18       82.23       83.58     10.77 o
   6   8  18        0.42       11.25      9.30 o
   7   8  18     3252.43     3253.88     50.32 o
   8   8  18       26.65       17.26      9.44 o
   9   8  18      282.01      287.17     21.63 o
  10   8  18       15.45        3.43     12.63 o
  11   8  18      646.02      698.52     35.86 o
  12   8  18        3.36       25.66     17.16 o
   1   9  18     1031.17     1022.46     18.44 o
   2   9  18      538.45      523.57     14.69 o
   3   9  18       41.49       16.99      7.57 o
   4   9  18     2621.60     2576.83     39.18 o
   5   9  18      392.52      412.43     20.07 o
   6   9  18      339.89      313.39     19.21 o
   7   9  18      241.74      237.97     18.05 o
   8   9  18        3.68       -2.94     10.31 o
   9   9  18      436.90      414.94     25.70 o
  10   9  18       74.63       94.30     18.44 o
  11   9  18      353.03      378.31     31.06 o
  12   9  18      352.01      386.46     50.60 o
   0  10  18        9.30       21.84     10.66 o
   1  10  18      274.96      292.61     14.04 o
   2  10  18      456.44      404.34     16.96 o
   3  10  18     1572.02     1531.79     30.98 o
   4  10  18      850.90      882.87     30.29 o
   5  10  18      101.77      126.10     16.07 o
   6  10  18       30.85       17.67     10.56 o
   7  10  18        0.02        3.43     15.96 o
   8  10  18      159.16      141.69     16.28 o
   9  10  18        9.11      -11.28     11.28 o
  10  10  18      438.46      440.52     28.52 o
  11  10  18      188.26      231.28     30.78 o
   1  11  18        5.31        6.60      8.10 o
   2  11  18      565.25      505.03     20.33 o
   3  11  18     2182.87     1990.66     38.19 o
   4  11  18     1665.81     1487.20     35.00 o
   5  11  18      179.87      167.60     15.68 o
   6  11  18      776.01      748.60     28.51 o
   7  11  18      244.97      268.76     20.83 o
   8  11  18      322.45      305.26     23.77 o
   9  11  18        2.87       17.78     13.22 o
  10  11  18        3.21       19.55     14.12 o
   0  12  18        0.15      -11.14     11.14 o
   1  12  18        0.29        4.96      8.48 o
   2  12  18        1.22        7.50      9.30 o
   3  12  18        5.71        3.87      9.65 o
   4  12  18       31.11       20.69     10.92 o
   5  12  18        0.03       -0.58     13.03 o
   6  12  18      237.72      218.09     26.28 o
   7  12  18      492.73      505.26     27.29 o
   8  12  18        0.01       -3.85     11.97 o
   9  12  18      431.26      472.59     28.83 o
  10  12  18        8.22       18.99     14.90 o
   1  13  18       77.57       66.91     12.26 o
   2  13  18      487.75      501.92     23.89 o
   3  13  18       26.12        0.69     11.32 o
   4  13  18       74.84       52.27     13.67 o
   5  13  18        7.81        3.64     12.96 o
   6  13  18        0.56        8.17     12.48 o
   7  13  18        0.01       -4.65     12.35 o
   8  13  18      179.64      206.46     20.68 o
   9  13  18       67.07       71.24     21.54 o
   0  14  18     2067.90     2068.44     61.43 o
   1  14  18      682.29      676.86     27.39 o
   2  14  18      638.32      639.55     28.35 o
   3  14  18       13.30        4.99     11.92 o
   4  14  18      108.04      124.15     16.60 o
   5  14  18      158.03      153.30     20.17 o
   6  14  18       97.66       99.33     16.27 o
   7  14  18      163.62      150.07     18.21 o
   1  15  18     1153.99     1287.30     34.62 o
   2  15  18      243.08      199.07     22.57 o
   3  15  18        4.30        8.59     12.53 o
   4  15  18        0.01      -12.12     12.12 o
   5  15  18      113.38      151.93     17.89 o
   6  15  18        2.34       27.47     13.87 o
   0  16  18     1124.76     1172.00     48.10 o
   1  16  18      271.35      352.36     23.04 o
   2  16  18      304.08      274.87     23.65 o
   3  16  18      704.47      722.07     34.42 o
   4  16  18      353.13      360.27     59.48 o
   1   1  19     2500.90     2668.40     26.40 o
   2   1  19     7621.58     7742.24     59.89 o
   3   1  19     2275.11     2209.40     25.88 o
   4   1  19     1980.44     2240.47     28.39 o
   5   1  19      705.57      797.98     17.24 o
   6   1  19      608.12      623.97     17.67 o
   7   1  19      759.78      777.84     18.50 o
   8   1  19       36.54       32.96      7.23 o
   9   1  19     1557.36     1396.16     25.41 o
  10   1  19       12.51       11.35      7.61 o
  11   1  19      109.46       89.37     11.45 o
  12   1  19      151.19      146.56     15.43 o
  13   1  19        2.76      -10.05     11.52 o
  14   1  19        3.36      -14.55     14.55 o
   0   2  19        4.14        0.10      5.89 o
   1   2  19      420.43      380.60     11.18 o
   2   2  19     6321.16     6660.73     51.66 o
   3   2  19     5255.92     5474.62     46.78 o
   4   2  19     1191.72     1165.49     19.24 o
   5   2  19      364.53      352.60     12.69 o
   6   2  19       51.52       27.39      6.08 o
   7   2  19      208.48      222.34     11.38 o
   8   2  19     2011.20     2021.74     29.79 o
   9   2  19      128.84       91.23      9.53 o
  10   2  19       26.09       43.01      9.49 o
  11   2  19       10.86       14.42      9.02 o
  12   2  19        7.33       -1.71      9.59 o
  13   2  19      194.23      191.57     21.62 o
  14   2  19       22.52       35.08     20.41 o
   1   3  19        9.11       13.64      4.55 o
   2   3  19     1976.43     1900.94     22.45 o
   3   3  19     9865.30    10355.72     73.46 o
   4   3  19      115.34      139.36      8.47 o
   5   3  19       29.11       34.88      6.15 o
   6   3  19       70.29       54.69      6.87 o
   7   3  19     1897.19     1871.29     27.36 o
   8   3  19      617.39      656.31     19.08 o
   9   3  19      383.67      373.78     16.19 o
  10   3  19      228.82      214.06     14.32 o
  11   3  19      235.35      211.99     15.23 o
  12   3  19       45.19       36.23     11.38 o
  13   3  19       17.32        0.66     15.27 o
  14   3  19       61.83       58.52     20.76 o
   0   4  19    10648.70    11184.43    174.88 o
   1   4  19       11.82       17.40      4.13 o
   2   4  19     1360.23     1458.81     20.08 o
   3   4  19        0.38        4.94      4.21 o
   4   4  19     1146.41     1184.48     18.92 o
   5   4  19      320.73      314.56     11.86 o
   6   4  19       47.31       46.44      7.16 o
   7   4  19      689.45      720.02     18.58 o
   8   4  19      179.72      152.97     11.29 o
   9   4  19       27.20       32.64      8.37 o
  10   4  19       80.82       81.67     10.72 o
  11   4  19      340.68      334.38     19.01 o
  12   4  19       21.88       19.27     12.90 o
  13   4  19      656.00      858.69     42.91 o
  14   4  19       20.18       67.62     21.69 o
   1   5  19        2.15        7.33      4.14 o
   2   5  19     1543.82     1586.12     21.09 o
   3   5  19     1115.45     1279.38     18.98 o
   4   5  19      291.65      289.83     10.81 o
   5   5  19      342.85      344.89     12.40 o
   6   5  19     5491.38     5267.20     51.29 o
   7   5  19     3095.41     3027.81     39.21 o
   8   5  19     2251.98     2321.16     34.98 o
   9   5  19       18.78       17.41      8.59 o
  10   5  19      769.59      708.66     26.47 o
  11   5  19        5.27      -10.06     10.06 o
  12   5  19      175.74      177.54     20.24 o
  13   5  19      534.19      605.58     36.91 o
   0   6  19     4840.45     4883.16     53.17 o
   1   6  19     3011.25     3371.57     30.80 o
   2   6  19     1727.01     1536.25     18.97 o
   3   6  19       83.07       82.97      6.24 o
   4   6  19     1003.65     1057.81     17.28 o
   5   6  19     8511.74     8255.58     61.12 o
   6   6  19     9016.00     8932.74     75.04 o
   7   6  19      425.23      435.62     17.45 o
   8   6  19       18.81       13.01      8.04 o
   9   6  19      347.29      328.88     25.28 o
  10   6  19      254.79      265.94     18.60 o
  11   6  19        9.20        0.98     11.53 o
  12   6  19       27.06       26.98     14.44 o
  13   6  19      350.84      407.35     29.44 o
   1   7  19      353.72      376.39     10.29 o
   2   7  19      573.07      516.42     12.33 o
   3   7  19     1190.88     1267.93     24.11 o
   4   7  19      993.16      945.61     15.91 o
   5   7  19        1.59        1.78      5.40 o
   6   7  19     1071.20     1071.93     24.93 o
   7   7  19        0.06       20.49      9.86 o
   8   7  19       92.05       81.06     11.70 o
   9   7  19      245.95      273.13     17.86 o
  10   7  19        2.45       10.91     10.66 o
  11   7  19       82.64       75.65     15.91 o
  12   7  19      199.86      204.32     21.65 o
  13   7  19      151.01      128.39     21.45 o
   0   8  19     1139.58     1217.09     28.64 o
   1   8  19      256.64      285.34     10.64 o
   2   8  19      296.63      288.49      9.95 o
   3   8  19      992.32      925.24     17.18 o
   4   8  19     3264.22     3073.42     39.77 o
   5   8  19       54.24       46.15     10.38 o
   6   8  19     1712.82     1689.67     36.10 o
   7   8  19        3.42       25.41     10.34 o
   8   8  19       69.58       64.02     11.49 o
   9   8  19       15.49       10.40     10.77 o
  10   8  19       57.67       20.81     12.12 o
  11   8  19        4.00       38.97     14.80 o
  12   8  19       30.78       23.32     15.93 o
   1   9  19      110.54       74.63      9.06 o
   2   9  19      756.93      641.73     18.27 o
   3   9  19      165.53      133.86     11.60 o
   4   9  19     4041.50     3713.56     53.77 o
   5   9  19     2008.67     1908.01     37.52 o
   6   9  19      781.71      704.79     26.58 o
   7   9  19       31.64       24.37     11.10 o
   8   9  19      394.69      343.47     22.09 o
   9   9  19      865.08      891.94     33.86 o
  10   9  19      306.82      290.67     23.91 o
  11   9  19        6.09        8.27     13.63 o
  12   9  19      404.52      413.10     34.09 o
   0  10  19      543.66      515.79     25.85 o
   1  10  19        6.02       -8.91      8.91 o
   2  10  19      674.04      509.24     20.68 o
   3  10  19      198.87      189.76     15.17 o
   4  10  19       58.63       73.86     12.65 o
   5  10  19     2257.74     2077.89     43.06 o
   6  10  19      334.85      301.76     20.13 o
   7  10  19     2085.37     1999.13     44.35 o
   8  10  19       62.47       65.30     14.13 o
   9  10  19        0.98       29.98     13.59 o
  10  10  19      170.92      159.64     27.47 o
  11  10  19       41.94       52.54     16.49 o
   1  11  19       86.85       82.87     11.08 o
   2  11  19      196.12      171.46     13.69 o
   3  11  19      808.69      734.98     24.09 o
   4  11  19      537.20      449.27     24.54 o
   5  11  19       65.81       47.30     12.29 o
   6  11  19       43.72       30.78     12.12 o
   7  11  19      114.60      102.21     14.68 o
   8  11  19       35.23       55.47     14.36 o
   9  11  19       70.01      105.62     17.24 o
  10  11  19      197.78      189.37     21.37 o
   0  12  19      396.78      306.74     24.22 o
   1  12  19      682.36      610.00     23.05 o
   2  12  19     1544.56     1481.61     34.18 o
   3  12  19       81.64       50.92     12.29 o
   4  12  19       18.10        9.19     10.95 o
   5  12  19       20.38       25.21     12.08 o
   6  12  19      329.78      269.70     21.27 o
   7  12  19      129.90      145.97     19.20 o
   8  12  19      167.48      215.81     20.87 o
   9  12  19       40.92       44.34     15.76 o
   1  13  19       29.45       37.93     11.97 o
   2  13  19      239.86      285.72     22.35 o
   3  13  19      379.12      366.82     21.37 o
   4  13  19      271.03      272.70     23.31 o
   5  13  19      230.17      227.41     20.20 o
   6  13  19     1581.69     1636.19     42.51 o
   7  13  19       10.96        3.33     12.78 o
   8  13  19      284.27      344.80     25.09 o
   0  14  19     3340.65     3537.80     84.98 o
   1  14  19      287.93      296.07     21.00 o
   2  14  19      280.89      265.68     22.69 o
   3  14  19      753.52      690.08     30.13 o
   4  14  19       53.26       48.80     14.16 o
   5  14  19      412.88      513.15     27.70 o
   6  14  19      412.44      469.33     27.50 o
   7  14  19      514.60      630.74     31.57 o
   1  15  19      117.81      145.52     17.60 o
   2  15  19      107.51      114.93     16.40 o
   3  15  19       28.99       21.10     19.91 o
   4  15  19      192.71      188.69     19.65 o
   5  15  19       43.41       41.88     14.68 o
   6  15  19       97.71      112.84     17.76 o
   0  16  19       20.75       19.83     20.66 o
   1  16  19        0.28        6.66     13.82 o
   2  16  19      199.93      215.38     27.47 o
   3  16  19       19.57       -5.90     14.79 o
   0   0  20      651.85      535.83     26.91 o
   1   0  20     1541.93     1577.64     28.89 o
   2   0  20     4249.01     4270.66     57.45 o
   3   0  20     4098.37     3999.58     55.50 o
   4   0  20      582.36      462.26     22.57 o
   5   0  20      375.78      341.68     19.40 o
   6   0  20      130.99      124.44     13.55 o
   7   0  20      753.28      738.21     26.56 o
   8   0  20      517.54      676.67     27.12 o
   9   0  20      141.70       93.84     13.89 o
  10   0  20      191.61      176.12     17.49 o
  11   0  20      240.56      203.92     21.42 o
  12   0  20      388.80      479.99     34.37 o
  13   0  20      252.72      241.84     30.50 o
  14   0  20      286.10      218.42     39.12 o
   1   1  20    10509.20    10309.07     77.10 o
   2   1  20      333.13      380.61     13.74 o
   3   1  20     1733.41     1825.84     25.29 o
   4   1  20      222.53      235.38     10.93 o
   5   1  20     1969.33     1787.17     38.31 o
   6   1  20      145.59      170.12     10.55 o
   7   1  20      240.96      222.49     11.62 o
   8   1  20        9.41        9.88      6.51 o
   9   1  20     1529.13     1398.11     25.78 o
  10   1  20      245.39      303.46     15.71 o
  11   1  20       16.25        5.99      8.87 o
  12   1  20       85.90       67.68     13.01 o
  13   1  20       17.21       20.60     13.26 o
  14   1  20       12.38       26.73     17.75 o
   0   2  20      232.51      334.78     15.44 o
   1   2  20     1499.40     1604.98     20.77 o
   2   2  20     2747.79     2904.42     32.85 o
   3   2  20     7629.87     7994.89     62.69 o
   4   2  20     1575.76     1746.14     24.38 o
   5   2  20      554.72      504.56     15.68 o
   6   2  20       10.35       16.61      5.90 o
   7   2  20       85.35       50.18      7.85 o
   8   2  20      321.84      334.50     14.39 o
   9   2  20       81.05       54.82      8.50 o
  10   2  20       97.59       63.73     10.93 o
  11   2  20      325.57      313.00     17.52 o
  12   2  20        2.49       14.34     10.72 o
  13   2  20     1694.52     1845.33     50.51 o
  14   2  20        0.06       -3.04     19.43 o
   1   3  20      543.00      506.34     13.21 o
   2   3  20       91.91       63.32      6.21 o
   3   3  20     1187.35     1263.08     18.87 o
   4   3  20      797.72      823.58     16.60 o
   5   3  20     1127.65     1074.94     19.39 o
   6   3  20      454.62      405.17     14.32 o
   7   3  20      755.79      757.61     19.35 o
   8   3  20     1467.32     1509.44     25.60 o
   9   3  20       16.97       19.84      8.14 o
  10   3  20       17.92       16.10      8.57 o
  11   3  20      668.54      684.96     25.14 o
  12   3  20       83.40       92.01     13.48 o
  13   3  20       10.32       -9.52     15.89 o
  14   3  20        8.17       32.50     19.99 o
   0   4  20      124.87      170.97     16.61 o
   1   4  20       92.65       90.29      6.56 o
   2   4  20      751.47      703.98     14.62 o
   3   4  20     2383.86     2578.69     28.96 o
   4   4  20       32.13       43.08      7.54 o
   5   4  20      589.96      667.86     16.87 o
   6   4  20     2042.39     2151.66     29.43 o
   7   4  20       81.41       85.86      9.07 o
   8   4  20     1452.14     1460.06     26.44 o
   9   4  20      261.95      250.24     14.65 o
  10   4  20      784.75      792.19     24.95 o
  11   4  20      225.64      193.48     16.36 o
  12   4  20        8.04       11.62     12.74 o
  13   4  20       12.41       28.63     16.40 o
   1   5  20     3087.31     3089.37     35.06 o
   2   5  20       34.95       45.74      5.20 o
   3   5  20       72.82       86.57      7.28 o
   4   5  20      580.08      503.73     13.63 o
   5   5  20     1344.58     1331.45     28.04 o
   6   5  20       27.44       45.72      7.14 o
   7   5  20     1442.49     1406.64     26.06 o
   8   5  20     1857.02     1794.73     30.75 o
   9   5  20      169.00      139.72     12.51 o
  10   5  20      862.53      724.42     40.34 o
  11   5  20      541.65      596.85     31.08 o
  12   5  20       67.70       52.70     15.51 o
  13   5  20        0.14       25.89     16.77 o
   0   6  20      316.48      280.71     19.43 o
   1   6  20      808.15      758.69     13.69 o
   2   6  20      233.05      195.51      8.20 o
   3   6  20       43.42       53.32      7.15 o
   4   6  20      729.98      815.22     16.49 o
   5   6  20      367.32      369.66     12.50 o
   6   6  20     4222.26     4177.91     47.23 o
   7   6  20     2805.02     2784.88     39.72 o
   8   6  20     1423.96     1428.61     29.09 o
   9   6  20        3.60        4.73      9.46 o
  10   6  20       93.75       62.84     12.95 o
  11   6  20      120.43      124.55     16.88 o
  12   6  20       57.62       59.78     17.90 o
  13   6  20      240.05      288.28     25.85 o
   1   7  20      877.89      781.86     14.13 o
   2   7  20      176.80      219.17      9.13 o
   3   7  20     1562.10     1492.17     20.30 o
   4   7  20      397.06      372.68     12.11 o
   5   7  20      755.84      787.03     21.47 o
   6   7  20      115.93      108.64     11.80 o
   7   7  20      448.68      448.77     22.43 o
   8   7  20       45.94       43.23     10.69 o
   9   7  20        0.38       10.66      9.96 o
  10   7  20      287.62      263.11     20.35 o
  11   7  20        7.02       17.85     13.69 o
  12   7  20      268.88      253.32     23.58 o
  13   7  20      183.73      134.10     56.58 o
   0   8  20     8987.11     9198.34     93.85 o
   1   8  20     3235.94     3296.31     33.31 o
   2   8  20      563.45      587.91     14.90 o
   3   8  20       99.76      120.60      7.91 o
   4   8  20        2.76        5.37      6.36 o
   5   8  20      185.45      143.75     13.97 o
   6   8  20     7173.62     6772.67     84.06 o
   7   8  20       32.72       41.90     11.09 o
   8   8  20      222.48      231.39     16.75 o
   9   8  20      629.22      548.00     26.56 o
  10   8  20      107.71      113.28     16.51 o
  11   8  20     1051.64     1075.47     43.29 o
  12   8  20      100.41      102.31     20.23 o
   1   9  20        1.45       -3.75      6.34 o
   2   9  20       38.20       25.21      9.36 o
   3   9  20      480.71      381.74     18.79 o
   4   9  20      105.07      125.92     12.94 o
   5   9  20      223.58      220.38     16.28 o
   6   9  20       10.18       31.94     11.40 o
   7   9  20       71.61       59.42     12.69 o
   8   9  20       89.23       76.35     13.87 o
   9   9  20      881.34      893.41     45.09 o
  10   9  20       10.03        9.74     13.12 o
  11   9  20       15.47        2.88     13.96 o
  12   9  20        5.25       37.46     31.41 o
   0  10  20      460.77      470.57     36.67 o
   1  10  20        6.75        0.37      8.13 o
   2  10  20      317.91      266.18     18.19 o
   3  10  20      667.13      591.26     25.21 o
   4  10  20     3373.67     3101.83     53.25 o
   5  10  20     4110.64     3851.41     65.47 o
   6  10  20       39.79       28.08     11.51 o
   7  10  20        8.90        6.25     11.04 o
   8  10  20       46.97       58.53     13.74 o
   9  10  20       69.46       52.28     14.78 o
  10  10  20      470.96      548.85     32.54 o
  11  10  20      100.38      107.67     19.21 o
   1  11  20      158.44      120.33     12.59 o
   2  11  20      196.69      215.65     15.28 o
   3  11  20      481.88      466.75     20.91 o
   4  11  20        7.55       -9.88      9.88 o
   5  11  20       15.07       17.02     11.43 o
   6  11  20      557.20      521.30     26.04 o
   7  11  20       10.44       18.16     11.52 o
   8  11  20       23.30       24.84     13.13 o
   9  11  20      562.13      667.99     34.40 o
  10  11  20       47.87       37.18     15.16 o
   0  12  20      334.43      221.51     26.20 o
   1  12  20       19.40       29.06     10.25 o
   2  12  20     1196.39     1162.14     31.11 o
   3  12  20       40.28       15.97     11.33 o
   4  12  20        0.21       -5.92     10.61 o
   5  12  20     1022.65      929.81     32.62 o
   6  12  20       97.37       85.82     14.39 o
   7  12  20      325.34      345.11     28.37 o
   8  12  20      599.41      554.46     30.60 o
   9  12  20       65.14       77.77     17.21 o
   1  13  20     1666.56     1708.19     37.67 o
   2  13  20      140.11      134.88     16.37 o
   3  13  20        4.82       -9.69     10.83 o
   4  13  20      431.22      466.17     24.68 o
   5  13  20       28.81        6.24     12.53 o
   6  13  20       22.52       26.34     13.62 o
   7  13  20      115.47      155.51     18.97 o
   8  13  20      105.94      109.68     20.89 o
   0  14  20     2114.43     2511.85     81.44 o
   1  14  20      186.33      195.37     19.56 o
   2  14  20        0.61      -11.85     11.85 o
   3  14  20       31.79       22.15     13.38 o
   4  14  20      521.41      566.58     28.91 o
   5  14  20       61.00       41.05     14.94 o
   6  14  20      122.03      131.60     18.61 o
   7  14  20        0.23       -8.68     13.80 o
   1  15  20       86.66       97.55     16.35 o
   2  15  20       28.34       -6.55     20.01 o
   3  15  20        0.07       -3.56     13.18 o
   4  15  20      134.40      104.72     17.08 o
   5  15  20        2.94       16.85     14.22 o
   0  16  20       15.74      -19.07     19.91 o
   1  16  20        8.89      -15.52     16.00 o
   2  16  20       39.13       30.87     15.81 o
   3  16  20      226.83      173.61     47.90 o
   1   1  21        5.02       50.12      9.64 o
   2   1  21     3483.08     3643.10     37.33 o
   3   1  21      742.46      743.18     16.87 o
   4   1  21     6250.60     5927.02     55.11 o
   5   1  21     1933.78     1835.41     28.13 o
   6   1  21       22.23       15.22      6.69 o
   7   1  21      139.03      148.74     10.57 o
   8   1  21        7.46       -1.59      6.34 o
   9   1  21      286.13      288.27     14.27 o
  10   1  21      302.54      287.10     15.59 o
  11   1  21      132.91      157.47     14.35 o
  12   1  21      333.31      368.37     21.75 o
  13   1  21        8.33        0.56     12.21 o
  14   1  21      123.32      111.98     22.08 o
   0   2  21     3880.60     4046.63     52.37 o
   1   2  21       32.55       63.83      7.57 o
   2   2  21      654.38      612.49     15.16 o
   3   2  21     4677.80     4594.60     42.68 o
   4   2  21       46.86       27.11      6.39 o
   5   2  21     1299.78     1329.17     22.60 o
   6   2  21     1200.81     1282.58     23.88 o
   7   2  21     1725.55     1704.69     27.67 o
   8   2  21     1527.17     1375.92     24.83 o
   9   2  21      428.55      392.41     16.77 o
  10   2  21      129.82       90.28     11.03 o
  11   2  21      132.35      141.04     13.44 o
  12   2  21       29.50       34.76     11.55 o
  13   2  21        6.38       11.06     14.62 o
  14   2  21      228.66      226.53     30.05 o
   1   3  21     2493.86     2453.56     26.96 o
   2   3  21      110.83      116.52      7.67 o
   3   3  21      689.69      702.54     17.29 o
   4   3  21      788.20      839.88     17.36 o
   5   3  21      196.43      220.97     11.04 o
   6   3  21     2529.05     2379.05     31.04 o
   7   3  21     1057.34     1003.93     22.67 o
   8   3  21       79.29       49.57      8.12 o
   9   3  21       25.94       33.80      8.76 o
  10   3  21     1055.50     1133.19     37.30 o
  11   3  21      696.48      717.92     26.94 o
  12   3  21      515.93      492.05     26.31 o
  13   3  21        0.05        7.53     16.33 o
   0   4  21     1366.84     1315.95     29.93 o
   1   4  21     3453.94     3375.18     32.72 o
   2   4  21      171.43      137.01      9.52 o
   3   4  21     2012.88     1935.10     25.10 o
   4   4  21      764.38      788.72     17.46 o
   5   4  21      472.00      488.83     15.41 o
   6   4  21     3527.46     3537.68     42.48 o
   7   4  21      116.90      139.22     10.30 o
   8   4  21       33.06       18.40      7.77 o
   9   4  21     1262.32     1331.79     28.23 o
  10   4  21      232.97      230.63     15.93 o
  11   4  21       34.28       37.20     12.10 o
  12   4  21      288.12      271.92     22.22 o
  13   4  21      500.06      444.06     32.64 o
   1   5  21       71.92       67.25      5.65 o
   2   5  21       46.15       70.52      6.43 o
   3   5  21        5.03       13.30      5.12 o
   4   5  21     2811.47     2771.24     31.10 o
   5   5  21       39.85       48.58      7.19 o
   6   5  21       10.14       11.92      6.41 o
   7   5  21       28.22       31.33      8.28 o
   8   5  21        0.50        8.07      7.55 o
   9   5  21      253.50      253.39     15.83 o
  10   5  21        2.04       -4.31      9.99 o
  11   5  21       60.74       53.75     13.35 o
  12   5  21     1066.18     1132.51     42.90 o
  13   5  21      567.09      623.58     38.09 o
   0   6  21      120.96      139.44     11.33 o
   1   6  21      444.66      500.34     12.38 o
   2   6  21     1580.44     1550.19     27.81 o
   3   6  21      898.02      856.59     15.74 o
   4   6  21      539.23      543.05     14.70 o
   5   6  21     5644.92     5443.90     47.58 o
   6   6  21     5170.09     4992.88     58.77 o
   7   6  21      521.55      495.50     26.75 o
   8   6  21     1623.39     1630.11     33.07 o
   9   6  21       30.86       38.26     11.08 o
  10   6  21       35.53       29.26     10.99 o
  11   6  21        4.69       -3.31     12.15 o
  12   6  21      199.84      223.70     22.77 o
  13   6  21      169.40      164.33     22.39 o
   1   7  21       49.40       54.96      5.34 o
   2   7  21      775.14      826.48     15.36 o
   3   7  21     1579.47     1508.41     22.03 o
   4   7  21       58.09       99.89      7.84 o
   5   7  21     2585.22     2508.02     38.26 o
   6   7  21      134.27      121.21     12.60 o
   7   7  21      113.04      101.23     13.37 o
   8   7  21        6.89        1.29      9.12 o
   9   7  21      287.88      285.94     18.87 o
  10   7  21       92.79       71.22     14.24 o
  11   7  21      145.94      101.99     17.27 o
  12   7  21      195.31      222.41     22.64 o
   0   8  21     1013.41     1123.06     25.34 o
   1   8  21       57.87       75.06      7.35 o
   2   8  21        4.97       -1.94      4.82 o
   3   8  21      170.75      168.91     10.93 o
   4   8  21      159.66      171.79     14.69 o
   5   8  21      152.78      152.32     14.72 o
   6   8  21       56.57       34.20     11.02 o
   7   8  21       19.69       17.92     10.31 o
   8   8  21      279.77      277.61     18.14 o
   9   8  21        1.63        1.00     10.68 o
  10   8  21       44.78       27.02     13.35 o
  11   8  21        1.23        9.15     13.89 o
  12   8  21      151.02      145.43     21.96 o
   1   9  21      350.69      298.61     15.31 o
   2   9  21       32.06       38.69      9.42 o
   3   9  21      592.73      574.72     25.56 o
   4   9  21     1604.16     1517.43     33.55 o
   5   9  21      210.82      210.65     17.63 o
   6   9  21      124.36       99.20     14.46 o
   7   9  21      161.18      123.36     17.64 o
   8   9  21       16.90        2.80     11.05 o
   9   9  21        0.38       20.17     11.72 o
  10   9  21        5.51       23.71     14.44 o
  11   9  21        8.90       23.08     15.68 o
   0  10  21     2045.73     2088.80     53.76 o
   1  10  21       18.13       -8.18      8.18 o
   2  10  21      106.92       96.13     13.10 o
   3  10  21       87.23       99.73     13.72 o
   4  10  21      833.90      820.79     30.19 o
   5  10  21     1605.76     1639.10     39.28 o
   6  10  21      303.96      324.15     21.51 o
   7  10  21       17.98       32.77     12.06 o
   8  10  21      330.54      336.09     30.22 o
   9  10  21      589.80      573.78     31.37 o
  10  10  21        1.45        5.72     13.76 o
  11  10  21      131.77      110.77     19.95 o
   1  11  21      144.48      130.68     13.35 o
   2  11  21      599.95      474.65     21.32 o
   3  11  21       71.85      100.56     12.75 o
   4  11  21       66.87       54.13     12.79 o
   5  11  21      305.62      309.94     21.59 o
   6  11  21      218.58      177.35     17.56 o
   7  11  21      307.08      361.98     23.14 o
   8  11  21       96.92      138.10     18.25 o
   9  11  21      145.76      183.06     21.30 o
  10  11  21      214.34      259.49     24.50 o
   0  12  21       30.10       60.02     16.50 o
   1  12  21       19.11        7.74      9.96 o
   2  12  21      424.19      378.31     27.11 o
   3  12  21       52.72       53.01     14.17 o
   4  12  21     1968.80     1686.18     40.00 o
   5  12  21        0.93       11.54     12.00 o
   6  12  21       32.82       31.05     13.07 o
   7  12  21       52.21       39.77     14.78 o
   8  12  21       65.28       86.63     20.10 o
   9  12  21        8.65       -2.11     13.88 o
   1  13  21        4.10        0.73     10.85 o
   2  13  21      226.80      212.92     18.15 o
   3  13  21      273.60      236.87     19.67 o
   4  13  21      608.58      659.89     29.94 o
   5  13  21      114.49       77.54     15.04 o
   6  13  21       58.21       72.06     15.96 o
   7  13  21        4.14        8.48     13.33 o
   8  13  21      220.77      313.80     38.48 o
   0  14  21     1111.12     1144.39     50.37 o
   1  14  21       93.22       84.35     15.99 o
   2  14  21       97.28       66.63     15.60 o
   3  14  21        5.60       -4.55     15.42 o
   4  14  21      436.65      514.47     28.58 o
   5  14  21        4.60      -13.46     13.46 o
   6  14  21       13.70       57.40     16.88 o
   7  14  21        8.18        3.85     14.22 o
   1  15  21      102.67       90.12     17.09 o
   2  15  21      255.63      297.76     23.04 o
   3  15  21      726.34      776.75     37.24 o
   4  15  21       12.98       24.87     15.05 o
   5  15  21        3.93      -13.53     13.53 o
   0  16  21      585.85      678.39     45.12 o
   1  16  21     1866.09     2157.14     79.40 o
   2  16  21      417.68      456.81     27.52 o
   0   0  22     8321.37     8660.84    150.85 o
   1   0  22      917.60      935.92     27.42 o
   2   0  22     2954.70     3190.50     54.96 o
   3   0  22     8208.58     8689.16    108.05 o
   4   0  22     3237.91     3455.02     57.53 o
   5   0  22       40.77       38.93     10.63 o
   6   0  22      469.69      390.05     21.89 o
   7   0  22     2369.10     2290.84     45.09 o
   8   0  22      120.87      162.16     15.81 o
   9   0  22      844.32      632.07     28.79 o
  10   0  22      588.60      713.03     31.91 o
  11   0  22      249.29      234.80     25.12 o
  12   0  22      139.02      155.53     23.05 o
  13   0  22        0.34       -3.68     18.36 o
  14   0  22       83.17       93.74     31.53 o
   1   1  22        0.80       11.50      5.58 o
   2   1  22      859.00      867.71     19.08 o
   3   1  22      612.70      734.58     17.41 o
   4   1  22     4344.76     4418.06     50.52 o
   5   1  22      780.70      768.41     19.96 o
   6   1  22      221.18      245.05     12.94 o
   7   1  22        0.73        9.19      6.66 o
   8   1  22     1264.67     1155.32     25.29 o
   9   1  22        0.01       -6.77      6.77 o
  10   1  22       63.02       66.04     10.03 o
  11   1  22      350.29      382.34     20.21 o
  12   1  22       24.05       42.24     12.24 o
  13   1  22        7.75        1.65     13.63 o
  14   1  22      132.19      138.20     25.89 o
   0   2  22      156.07      191.69     12.96 o
   1   2  22     9752.84     9787.84     73.88 o
   2   2  22      520.72      540.45     14.99 o
   3   2  22      540.44      531.26     21.00 o
   4   2  22      557.97      550.96     18.21 o
   5   2  22      675.63      745.21     18.31 o
   6   2  22      277.13      239.44     12.89 o
   7   2  22      311.41      334.51     14.76 o
   8   2  22        0.06        1.39      6.70 o
   9   2  22      104.56      102.68     10.59 o
  10   2  22       97.52      103.61     11.60 o
  11   2  22      455.46      447.53     20.72 o
  12   2  22      584.24      589.89     28.68 o
  13   2  22      461.96      524.20     53.54 o
   1   3  22      238.39      206.06      9.70 o
   2   3  22       28.02       10.29      5.49 o
   3   3  22     2701.67     2842.81     31.77 o
   4   3  22        3.98        6.83      5.69 o
   5   3  22     1363.81     1358.28     23.41 o
   6   3  22     1983.59     1991.17     28.54 o
   7   3  22     1957.48     2030.91     30.89 o
   8   3  22       71.15       94.18      9.98 o
   9   3  22       15.84        6.30      8.13 o
  10   3  22        0.07       -3.20      8.21 o
  11   3  22      190.86      164.21     15.07 o
  12   3  22      394.44      411.25     28.03 o
  13   3  22      320.82      246.93     30.70 o
   0   4  22     1425.91     1461.69     28.80 o
   1   4  22       12.37       57.68      6.38 o
   2   4  22       70.46       65.96      6.76 o
   3   4  22      299.56      256.61     11.03 o
   4   4  22      208.53      195.13     11.77 o
   5   4  22    15998.27    15469.54    184.02 o
   6   4  22        7.08       16.50      6.85 o
   7   4  22      661.73      632.65     25.87 o
   8   4  22      120.65      138.95     11.73 o
   9   4  22      899.16      915.23     26.26 o
  10   4  22      131.84      105.81     15.77 o
  11   4  22       31.98       14.18     11.45 o
  12   4  22       86.22      119.42     17.44 o
  13   4  22      316.46      354.84     32.73 o
   1   5  22      278.14      295.55     11.41 o
   2   5  22       31.40       33.43      5.87 o
   3   5  22       99.89       85.99      7.31 o
   4   5  22     4164.73     3998.49     39.79 o
   5   5  22       24.39       45.67      7.35 o
   6   5  22      116.46      130.66     10.86 o
   7   5  22      795.15      766.81     22.96 o
   8   5  22     2256.06     2102.23     34.27 o
   9   5  22     1186.87     1106.90     28.41 o
  10   5  22        0.02        7.07     10.36 o
  11   5  22       16.13       11.34     11.34 o
  12   5  22      284.27      332.61     29.90 o
  13   5  22      405.84      455.22     33.77 o
   0   6  22      491.72      598.32     20.79 o
   1   6  22      319.75      290.66     10.79 o
   2   6  22       52.52       52.93      6.18 o
   3   6  22      145.06      176.25      9.59 o
   4   6  22     1017.51     1038.62     19.40 o
   5   6  22     1097.36     1087.33     22.36 o
   6   6  22        8.84       11.11      7.84 o
   7   6  22      496.67      501.64     20.96 o
   8   6  22       23.81       22.09     10.27 o
   9   6  22      194.86      200.65     16.41 o
  10   6  22       25.76       27.75     11.47 o
  11   6  22      421.29      478.03     29.07 o
  12   6  22      356.79      325.33     25.87 o
  13   6  22       17.86        6.26     16.78 o
   1   7  22      872.28      822.60     14.66 o
   2   7  22      934.68      896.08     15.63 o
   3   7  22      398.97      401.60     12.60 o
   4   7  22     1882.01     1816.07     27.90 o
   5   7  22     1580.00     1496.49     29.52 o
   6   7  22      103.69      125.46     13.81 o
   7   7  22      445.65      427.62     22.79 o
   8   7  22       41.10       31.07     10.63 o
   9   7  22       35.23       24.94     11.33 o
  10   7  22        3.59        5.34     11.02 o
  11   7  22       43.13       59.85     16.12 o
  12   7  22      263.47      311.85     27.02 o
   0   8  22      133.47      107.88     15.73 o
   1   8  22      519.82      583.10     15.88 o
   2   8  22       85.74       65.53      7.53 o
   3   8  22     3547.44     3365.76     46.61 o
   4   8  22        9.47       16.22      9.75 o
   5   8  22      384.39      396.34     21.06 o
   6   8  22     1492.57     1450.09     39.72 o
   7   8  22       37.76       44.11     11.81 o
   8   8  22       97.17      103.97     14.70 o
   9   8  22       52.93       67.25     13.42 o
  10   8  22        8.16       19.52     13.90 o
  11   8  22       35.57       41.02     16.02 o
  12   8  22       15.64       10.75     15.13 o
   1   9  22      126.28       92.32     12.68 o
   2   9  22     2032.38     1813.91     38.68 o
   3   9  22       14.17       21.87     10.28 o
   4   9  22     2162.71     2094.87     43.77 o
   5   9  22        3.55        0.17     10.30 o
   6   9  22      482.69      564.76     27.30 o
   7   9  22      109.27      111.51     16.47 o
   8   9  22        1.50       -0.31     11.36 o
   9   9  22       62.93       58.41     14.39 o
  10   9  22      156.06      156.43     20.55 o
  11   9  22       94.43       85.84     18.62 o
   0  10  22     1760.25     1708.15     49.15 o
   1  10  22        0.72        7.90      9.70 o
   2  10  22       12.05        6.55     10.17 o
   3  10  22      741.71      658.87     27.77 o
   4  10  22      360.55      353.56     21.85 o
   5  10  22       41.08       50.30     12.85 o
   6  10  22     1058.14     1037.38     33.96 o
   7  10  22        2.70       10.36     11.53 o
   8  10  22      182.17      213.52     23.38 o
   9  10  22      235.58      254.42     23.40 o
  10  10  22      109.99      150.43     20.57 o
  11  10  22        3.03       17.14     24.78 o
   1  11  22      343.79      356.10     19.20 o
   2  11  22      186.62      196.81     15.56 o
   3  11  22       21.57        5.82      9.80 o
   4  11  22     1035.98     1046.27     35.13 o
   5  11  22      151.42      161.09     17.23 o
   6  11  22       10.99       18.43     12.20 o
   7  11  22      158.08      123.19     18.95 o
   8  11  22       47.67       45.30     15.34 o
   9  11  22      127.93      131.42     18.93 o
  10  11  22      150.56      150.15     21.07 o
   0  12  22        0.02       -8.25     13.28 o
   1  12  22       24.01       28.40     10.70 o
   2  12  22       71.04       89.42     13.99 o
   3  12  22      169.29      156.53     16.82 o
   4  12  22      189.67      155.28     17.09 o
   5  12  22      422.98      430.73     25.14 o
   6  12  22      515.95      487.62     26.70 o
   7  12  22        9.18        3.98     12.45 o
   8  12  22      498.01      477.04     29.53 o
   9  12  22      457.63      465.29     30.04 o
   1  13  22      635.69      663.93     28.05 o
   2  13  22      405.77      404.21     25.73 o
   3  13  22      439.93      402.50     23.70 o
   4  13  22      253.03      293.00     21.42 o
   5  13  22        0.63      -11.86     11.86 o
   6  13  22      394.41      436.37     27.83 o
   7  13  22      118.16      121.61     18.57 o
   8  13  22       41.03       56.79     16.63 o
   0  14  22       50.25       60.68     39.32 o
   1  14  22      126.31       64.02     20.45 o
   2  14  22       76.59       82.13     16.50 o
   3  14  22      173.20      167.06     18.17 o
   4  14  22      231.61      262.36     35.19 o
   5  14  22       46.74       49.24     16.42 o
   6  14  22      764.48      872.05     39.66 o
   1  15  22       59.82       89.08     17.62 o
   2  15  22       26.26       22.45     16.69 o
   3  15  22        3.26        3.69     14.57 o
   4  15  22      227.64      247.70     22.52 o
   0  16  22     2432.47     2746.54     79.65 o
   1   1  23     5192.10     5088.73     50.02 o
   2   1  23     4260.31     4244.56     49.49 o
   3   1  23     1012.14      996.93     20.77 o
   4   1  23      626.28      633.05     19.18 o
   5   1  23       43.20       53.86      8.28 o
   6   1  23        6.41       15.62      6.98 o
   7   1  23      337.05      344.96     15.03 o
   8   1  23       33.18       54.02      8.38 o
   9   1  23     2853.47     2685.77     39.51 o
  10   1  23       37.93       26.65      9.28 o
  11   1  23       11.63        9.71      9.73 o
  12   1  23      104.84      101.47     14.44 o
  13   1  23      222.93      266.94     23.33 o
   0   2  23     1602.04     1884.75     36.89 o
   1   2  23      442.41      626.64     27.69 o
   2   2  23       30.17       40.42      7.15 o
   3   2  23      448.15      408.46     14.74 o
   4   2  23      608.20      610.45     17.59 o
   5   2  23     1218.12     1235.55     23.81 o
   6   2  23       26.60       27.75      7.57 o
   7   2  23      740.97      644.80     19.88 o
   8   2  23      348.71      346.64     15.14 o
   9   2  23       19.47        8.83      7.79 o
  10   2  23      440.86      412.35     19.37 o
  11   2  23      504.19      507.92     22.16 o
  12   2  23      278.72      328.78     22.80 o
  13   2  23      304.85      308.19     30.68 o
   1   3  23      332.23      298.09     11.50 o
   2   3  23        5.62        9.16      5.52 o
   3   3  23       14.10       14.18      5.80 o
   4   3  23     5635.21     5352.27     52.49 o
   5   3  23     2356.90     2328.31     31.83 o
   6   3  23      271.90      296.15     13.38 o
   7   3  23      820.44      832.37     21.61 o
   8   3  23     3172.93     2998.57     40.41 o
   9   3  23     2567.57     2390.74     38.40 o
  10   3  23      209.43      221.96     15.29 o
  11   3  23      110.85       92.24     13.28 o
  12   3  23       84.78       86.85     17.30 o
  13   3  23      146.20      146.34     23.24 o
   0   4  23     4444.18     4744.08     59.83 o
   1   4  23     1089.92      986.93     17.37 o
   2   4  23      311.44      339.03     12.20 o
   3   4  23     1166.59     1147.91     19.82 o
   4   4  23      638.16      669.13     17.78 o
   5   4  23     5190.62     4981.71     49.28 o
   6   4  23     1748.11     1743.29     28.18 o
   7   4  23      295.42      350.69     15.80 o
   8   4  23      124.42       85.89     10.51 o
   9   4  23      318.24      292.96     16.14 o
  10   4  23      138.20      143.20     13.92 o
  11   4  23        3.56      -10.75     10.75 o
  12   4  23       22.19       24.25     13.73 o
  13   4  23        9.51       27.91     19.34 o
   1   5  23      274.73      276.40     11.43 o
   2   5  23       46.29       68.56      6.94 o
   3   5  23      137.46      143.85      9.20 o
   4   5  23       28.78        5.15      6.14 o
   5   5  23      341.54      333.46     13.22 o
   6   5  23     2007.85     1973.85     31.39 o
   7   5  23       64.31       60.23      9.64 o
   8   5  23        0.39       14.70      8.45 o
   9   5  23     1266.87     1237.50     31.37 o
  10   5  23      443.64      440.70     24.15 o
  11   5  23       52.46       74.85     14.87 o
  12   5  23       26.04       34.51     15.27 o
  13   5  23      237.42      282.66     28.45 o
   0   6  23       94.32       61.35      9.10 o
   1   6  23      505.73      518.49     13.90 o
   2   6  23        8.66        1.88      4.79 o
   3   6  23     2585.76     2540.98     39.63 o
   4   6  23      141.15      165.53      9.79 o
   5   6  23      437.91      444.72     18.31 o
   6   6  23     1355.96     1274.20     28.73 o
   7   6  23      522.51      552.35     22.17 o
   8   6  23       14.62       13.62     10.36 o
   9   6  23       28.88       25.03     11.03 o
  10   6  23       20.58        1.58     10.54 o
  11   6  23       13.91       34.34     14.13 o
  12   6  23      245.77      285.16     25.14 o
   1   7  23     2447.22     2615.70     27.88 o
   2   7  23        5.05       14.00      4.71 o
   3   7  23       12.34       23.81      5.57 o
   4   7  23     2358.68     2192.40     37.16 o
   5   7  23      139.19      129.71     12.91 o
   6   7  23       21.49        3.23     10.12 o
   7   7  23       85.00      101.02     13.75 o
   8   7  23       97.21       94.27     13.18 o
   9   7  23      515.40      541.85     26.01 o
  10   7  23      113.22       95.75     17.17 o
  11   7  23      376.77      393.51     27.48 o
  12   7  23      425.02      446.11     31.93 o
   0   8  23     5448.16     5253.09     89.82 o
   1   8  23     3220.63     3553.42     47.56 o
   2   8  23       27.15       13.29      8.46 o
   3   8  23     1106.44      977.96     27.33 o
   4   8  23     2214.45     2270.13     42.60 o
   5   8  23      946.49      949.08     30.84 o
   6   8  23     1745.46     1690.62     38.26 o
   7   8  23       30.57       13.27     10.50 o
   8   8  23     1254.32     1236.65     35.79 o
   9   8  23        7.85        2.55     11.62 o
  10   8  23       88.04       93.23     17.68 o
  11   8  23      454.02      491.16     37.65 o
  12   8  23       88.45      111.70     21.11 o
   1   9  23      151.88      156.01     15.17 o
   2   9  23       25.11       45.58     11.45 o
   3   9  23      851.75      602.84     26.41 o
   4   9  23       36.13       42.07     12.32 o
   5   9  23       28.53       29.32     11.91 o
   6   9  23      530.70      475.48     25.37 o
   7   9  23      337.76      265.19     20.65 o
   8   9  23        1.31        9.38     11.77 o
   9   9  23       21.05       27.29     13.80 o
  10   9  23        4.93       -2.96     13.95 o
  11   9  23        0.33        3.57     15.38 o
   0  10  23      108.28      103.51     18.16 o
   1  10  23       56.15       52.61     12.07 o
   2  10  23      471.90      439.14     22.99 o
   3  10  23       36.95       18.42     11.04 o
   4  10  23        3.08       21.48     11.75 o
   5  10  23      205.11      152.42     17.14 o
   6  10  23     1180.27     1180.72     36.50 o
   7  10  23      184.83      151.48     17.74 o
   8  10  23      112.50       62.23     16.66 o
   9  10  23        8.40       34.27     16.92 o
  10  10  23      204.44      205.49     25.99 o
   1  11  23      517.97      508.52     22.91 o
   2  11  23       63.67       22.71     10.36 o
   3  11  23       65.02       41.83     12.51 o
   4  11  23       72.68       73.86     14.45 o
   5  11  23       33.75       27.19     13.72 o
   6  11  23        9.63        9.52     12.52 o
   7  11  23        0.14      -10.52     11.68 o
   8  11  23       50.13       88.98     17.14 o
   9  11  23      392.92      473.69     30.70 o
  10  11  23       13.75       -0.72     14.80 o
   0  12  23       20.90       37.23     16.94 o
   1  12  23       15.38        9.50     10.48 o
   2  12  23      232.96      277.51     20.40 o
   3  12  23     1849.65     1880.58     42.73 o
   4  12  23       19.31       16.38     12.15 o
   5  12  23       17.58       20.21     13.42 o
   6  12  23      190.00      196.50     24.30 o
   7  12  23       13.91       12.96     13.93 o
   8  12  23       40.70       29.81     15.69 o
   9  12  23       87.73      120.17     19.55 o
   1  13  23       54.12       50.70     13.80 o
   2  13  23      385.43      351.32     22.40 o
   3  13  23      652.42      587.89     28.16 o
   4  13  23      353.58      340.51     23.22 o
   5  13  23       15.95        3.53     14.53 o
   6  13  23       17.62       29.52     14.10 o
   7  13  23        0.33       16.15     15.50 o
   0  14  23     1294.78     1543.48     58.91 o
   1  14  23       84.24       61.30     16.33 o
   2  14  23      125.76       72.37     16.64 o
   3  14  23      735.57      763.31     32.37 o
   4  14  23      213.41      226.70     20.63 o
   5  14  23       30.89       12.88     15.07 o
   6  14  23       25.28       47.77     18.56 o
   1  15  23       13.30        2.48     15.03 o
   2  15  23       93.30       97.36     18.04 o
   3  15  23      290.93      329.51     27.70 o
   4  15  23      681.77      727.76     34.94 o
   0   0  24      554.08      508.76     45.69 o
   1   0  24      383.24      375.85     27.14 o
   2   0  24       26.40       48.62     11.88 o
   3   0  24     3081.72     2963.56     53.75 o
   4   0  24     2300.14     2386.26     47.55 o
   5   0  24     1265.83     1228.27     33.94 o
   6   0  24     1650.87     1611.20     40.09 o
   7   0  24      668.39      625.44     28.88 o
   8   0  24       83.53       59.84     12.26 o
   9   0  24        0.03       -3.81     10.08 o
  10   0  24     1399.64     1393.61     44.86 o
  11   0  24      353.01      457.52     33.49 o
  12   0  24      167.09      148.27     40.61 o
  13   0  24       31.79       58.65     22.22 o
   1   1  24      187.10      271.68     14.54 o
   2   1  24     1521.05     1589.84     26.50 o
   3   1  24        3.31        4.15      6.37 o
   4   1  24       52.23       57.92      8.26 o
   5   1  24       12.64       12.37      7.08 o
   6   1  24      128.30       79.80      9.40 o
   7   1  24        1.26        0.91      6.61 o
   8   1  24       87.20       80.02      9.49 o
   9   1  24       40.75       45.78      9.41 o
  10   1  24       85.99      104.52     12.12 o
  11   1  24       18.03       30.20     10.98 o
  12   1  24      597.27      692.00     29.12 o
  13   1  24      632.85      654.33     35.91 o
   0   2  24     1569.87     1622.99     35.93 o
   1   2  24      257.73      295.79     12.61 o
   2   2  24      111.02      136.64      9.75 o
   3   2  24       54.69       48.80      7.54 o
   4   2  24      685.82      697.70     18.99 o
   5   2  24     5562.60     5501.60     57.50 o
   6   2  24     1530.03     1424.69     26.53 o
   7   2  24     1407.54     1451.30     26.62 o
   8   2  24       16.75        2.90      7.02 o
   9   2  24      116.88       82.24     10.93 o
  10   2  24     1526.23     1520.74     31.74 o
  11   2  24      282.91      361.59     20.27 o
  12   2  24        7.78       23.95     13.39 o
  13   2  24      290.43      276.76     27.55 o
   1   3  24      217.29      220.67     10.89 o
   2   3  24     2504.14     2448.88     30.85 o
   3   3  24      356.75      320.78     13.69 o
   4   3  24        4.72       13.50      6.72 o
   5   3  24       96.91       99.03      9.36 o
   6   3  24       39.29       33.92      8.23 o
   7   3  24       68.70       40.01      8.33 o
   8   3  24      650.62      535.95     19.51 o
   9   3  24       44.60       30.78      9.45 o
  10   3  24     1247.61     1140.81     31.26 o
  11   3  24       11.30       15.46     10.84 o
  12   3  24      256.47      331.77     26.63 o
  13   3  24      602.95      608.51     46.99 o
   0   4  24     1419.84     1435.28     38.73 o
   1   4  24      779.13      815.86     16.64 o
   2   4  24      371.11      353.82     12.99 o
   3   4  24     2891.51     2918.89     33.32 o
   4   4  24       49.90       53.73      7.85 o
   5   4  24      396.79      390.14     15.38 o
   6   4  24     3328.53     3299.37     44.93 o
   7   4  24       85.42       75.98      9.57 o
   8   4  24        0.03       -1.81      7.56 o
   9   4  24      446.17      390.95     19.64 o
  10   4  24      208.13      228.02     16.58 o
  11   4  24       77.78       67.01     14.48 o
  12   4  24       11.46       28.91     14.59 o
  13   4  24      234.63      257.03     29.22 o
   1   5  24      910.99      912.48     16.87 o
   2   5  24      644.95      646.09     15.72 o
   3   5  24      346.03      358.79     13.19 o
   4   5  24      724.93      640.28     17.11 o
   5   5  24        2.66       16.70      7.31 o
   6   5  24       33.47       32.49      8.45 o
   7   5  24      138.36      112.07     11.35 o
   8   5  24       80.76       72.45     10.97 o
   9   5  24     1681.39     1723.57     39.02 o
  10   5  24       77.75       61.03     13.16 o
  11   5  24      111.52       88.75     15.77 o
  12   5  24      114.69      121.04     19.78 o
  13   5  24       70.66       79.18     19.91 o
   0   6  24      660.54      650.13     21.45 o
   1   6  24       99.77      123.11      8.03 o
   2   6  24      148.80      152.22      9.10 o
   3   6  24      491.02      459.32     15.28 o
   4   6  24     3410.67     3153.50     43.53 o
   5   6  24     9676.29     9198.54     87.52 o
   6   6  24       72.43       60.47     10.74 o
   7   6  24      664.11      616.66     24.90 o
   8   6  24       12.76       19.31     10.33 o
   9   6  24       61.15       87.62     13.49 o
  10   6  24       62.22       87.40     14.07 o
  11   6  24       36.85       49.60     15.33 o
  12   6  24      398.29      407.58     29.21 o
   1   7  24      648.53      572.58     13.65 o
   2   7  24      330.42      320.85     11.21 o
   3   7  24     1087.61     1050.12     25.75 o
   4   7  24       30.16       22.19      8.97 o
   5   7  24      161.58      164.15     15.18 o
   6   7  24       13.11       13.60     10.57 o
   7   7  24     1491.88     1440.84     36.71 o
   8   7  24      191.68      175.30     15.75 o
   9   7  24      190.28      193.07     17.13 o
  10   7  24       11.80       13.12     12.59 o
  11   7  24        0.08       -2.34     15.00 o
  12   7  24       52.45      102.66     20.93 o
   0   8  24     1744.83     1849.93     49.81 o
   1   8  24     2625.60     2660.98     43.16 o
   2   8  24       49.21       60.17     10.73 o
   3   8  24     1517.06     1287.43     31.56 o
   4   8  24       30.44       41.93     10.98 o
   5   8  24      149.13      145.45     15.24 o
   6   8  24        0.00       -0.73      9.99 o
   7   8  24       38.62       20.99     11.12 o
   8   8  24      745.31      734.49     30.75 o
   9   8  24        0.75      -11.03     11.03 o
  10   8  24      170.33      202.95     22.35 o
  11   8  24      352.41      410.84     30.29 o
   1   9  24      117.83      130.22     15.83 o
   2   9  24      167.08      168.53     16.36 o
   3   9  24      158.14      164.24     16.39 o
   4   9  24        0.14       20.77     11.15 o
   5   9  24      182.15      191.11     18.57 o
   6   9  24     1118.52     1083.36     37.12 o
   7   9  24       35.51       41.04     13.51 o
   8   9  24        8.34       -0.49     11.78 o
   9   9  24      185.03      202.49     24.95 o
  10   9  24      311.90      322.62     27.06 o
  11   9  24       28.28       13.91     15.43 o
   0  10  24        0.00       -1.18     12.94 o
   1  10  24       33.38       34.65     11.59 o
   2  10  24      136.69       86.32     13.63 o
   3  10  24      111.81       86.54     14.12 o
   4  10  24      663.95      622.03     28.79 o
   5  10  24      222.32      203.30     18.93 o
   6  10  24       35.70       29.63     13.05 o
   7  10  24      558.49      576.35     29.28 o
   8  10  24      248.33      283.39     24.00 o
   9  10  24       39.38       23.81     15.57 o
  10  10  24       17.58       14.68     15.23 o
   1  11  24       31.74        9.23      9.95 o
   2  11  24      141.84       97.49     13.53 o
   3  11  24      166.79      166.80     17.49 o
   4  11  24       77.16       52.11     13.84 o
   5  11  24      412.17      380.98     24.50 o
   6  11  24        1.06       22.79     12.96 o
   7  11  24      129.86      106.51     17.14 o
   8  11  24       40.86       82.64     16.95 o
   9  11  24       97.42      117.88     19.44 o
   0  12  24     1828.26     1811.39     54.42 o
   1  12  24        0.04      -10.88     10.88 o
   2  12  24       74.86       46.39     13.49 o
   3  12  24     2300.34     2363.05     48.96 o
   4  12  24      223.43      195.09     24.22 o
   5  12  24     1703.14     1698.11     43.14 o
   6  12  24      103.46      126.84     17.72 o
   7  12  24      264.53      252.65     23.33 o
   8  12  24      542.28      599.25     48.38 o
   1  13  24       35.55       33.18     13.56 o
   2  13  24       90.06       70.50     15.16 o
   3  13  24       57.07       57.53     15.27 o
   4  13  24        7.39       -1.07     14.66 o
   5  13  24       49.96       49.61     15.33 o
   6  13  24       25.36        7.41     14.61 o
   7  13  24        0.07        6.20     14.11 o
   0  14  24       24.49       45.23     22.63 o
   1  14  24       41.39       16.36     14.92 o
   2  14  24        8.14      -13.09     13.09 o
   3  14  24       96.87      129.94     19.23 o
   4  14  24       22.52      -13.30     13.30 o
   5  14  24       11.51       38.40     16.34 o
   6  14  24       43.80       28.76     15.87 o
   1  15  24       63.32       50.02     17.37 o
   2  15  24      629.30      639.38     35.50 o
   3  15  24      469.28      469.95     29.62 o
   1   1  25     1073.28     1114.72     22.78 o
   2   1  25     2035.46     2061.02     31.11 o
   3   1  25      101.76      105.28      9.89 o
   4   1  25       23.30       26.67      7.64 o
   5   1  25     1283.80     1330.13     25.47 o
   6   1  25      210.22      236.02     13.41 o
   7   1  25        0.10       -5.11      6.86 o
   8   1  25        3.01       -6.43      6.43 o
   9   1  25      105.27      141.47     12.01 o
  10   1  25      189.31      171.13     14.15 o
  11   1  25      103.88      115.00     14.24 o
  12   1  25       49.24       58.79     17.45 o
  13   1  25        0.40        7.12     15.19 o
   0   2  25      605.09      754.71     40.73 o
   1   2  25       14.99       16.31      6.65 o
   2   2  25      321.28      377.55     14.90 o
   3   2  25      328.70      330.70     14.18 o
   4   2  25     3460.79     3542.80     51.07 o
   5   2  25       63.23      106.62     10.31 o
   6   2  25      405.60      369.92     16.18 o
   7   2  25       60.77       41.30      8.37 o
   8   2  25      372.40      292.92     16.41 o
   9   2  25      226.47      237.91     15.11 o
  10   2  25      645.56      627.33     23.75 o
  11   2  25       43.94       49.28     12.50 o
  12   2  25      482.92      493.74     29.00 o
  13   2  25      104.89      125.33     25.24 o
   1   3  25      362.58      398.18     14.74 o
   2   3  25     1093.25     1179.71     22.95 o
   3   3  25       15.91       17.69      6.73 o
   4   3  25      125.30       84.08     10.43 o
   5   3  25      221.32      256.30     13.20 o
   6   3  25      126.50      112.41     10.54 o
   7   3  25       28.82       26.90      8.35 o
   8   3  25      998.62      964.30     25.63 o
   9   3  25       30.70       20.50      9.20 o
  10   3  25      115.12      120.62     13.60 o
  11   3  25      149.39      117.58     14.66 o
  12   3  25      685.11      753.94     37.61 o
  13   3  25       46.63       46.23     19.93 o
   0   4  25      186.49      267.82     16.92 o
   1   4  25      160.79      190.90     10.54 o
   2   4  25      557.54      640.42     17.09 o
   3   4  25        2.18       15.88      6.54 o
   4   4  25     2029.38     1858.46     28.41 o
   5   4  25     7066.52     6812.30     64.45 o
   6   4  25        0.26       -4.10      6.97 o
   7   4  25     1256.92     1264.70     27.92 o
   8   4  25       41.19       32.10      9.27 o
   9   4  25      261.40      210.71     15.72 o
  10   4  25      201.40      195.86     16.20 o
  11   4  25      182.95      211.65     20.48 o
  12   4  25      203.23      181.28     21.95 o
  13   4  25      256.83      193.36     27.41 o
   1   5  25     3020.60     2992.51     34.14 o
   2   5  25     3458.02     3410.75     36.57 o
   3   5  25      911.26      862.07     19.53 o
   4   5  25       51.71       47.36      7.81 o
   5   5  25      745.23      761.85     26.76 o
   6   5  25       41.41       43.42      8.87 o
   7   5  25       21.78       15.27      9.27 o
   8   5  25        6.13        0.77      8.96 o
   9   5  25      677.18      647.90     27.81 o
  10   5  25     1448.05     1370.68     38.18 o
  11   5  25        0.51       11.30     13.25 o
  12   5  25      209.77      280.23     25.39 o
   0   6  25     3550.16     3648.89     51.23 o
   1   6  25      211.10      200.30     12.12 o
   2   6  25       51.43       56.88      7.03 o
   3   6  25     2855.16     2811.42     35.63 o
   4   6  25        1.87       -1.72      6.69 o
   5   6  25     7642.69     7337.46     85.80 o
   6   6  25      916.35      958.11     27.06 o
   7   6  25     1080.42      960.49     29.67 o
   8   6  25      124.34       97.25     14.54 o
   9   6  25      404.69      453.76     25.01 o
  10   6  25      259.46      252.06     20.59 o
  11   6  25      217.26      269.36     24.09 o
  12   6  25       13.70       38.57     16.86 o
   1   7  25       45.30       63.39      6.67 o
   2   7  25        7.25       20.75      8.54 o
   3   7  25     1332.58     1190.63     28.21 o
   4   7  25      189.00      179.74     14.77 o
   5   7  25     1558.03     1537.81     36.46 o
   6   7  25      649.77      585.07     26.20 o
   7   7  25       22.87        5.33     10.70 o
   8   7  25      279.09      237.76     19.44 o
   9   7  25       94.13      108.03     14.67 o
  10   7  25      465.11      485.15     28.66 o
  11   7  25       52.21       38.25     16.04 o
  12   7  25        0.17        5.69     16.45 o
   0   8  25       80.39       85.66     17.88 o
   1   8  25       67.55       72.32     11.23 o
   2   8  25      927.50      909.90     26.55 o
   3   8  25        3.00       -2.84      9.20 o
   4   8  25      684.54      667.88     27.12 o
   5   8  25     2353.35     2152.47     43.59 o
   6   8  25     1151.34     1080.81     33.74 o
   7   8  25      474.56      467.54     24.87 o
   8   8  25       87.45       60.36     18.80 o
   9   8  25        0.77       23.05     13.63 o
  10   8  25        3.19        9.37     13.98 o
  11   8  25       31.95       33.04     16.84 o
   1   9  25      286.32      219.10     19.18 o
   2   9  25      122.16       88.69     14.00 o
   3   9  25     1365.93     1219.73     35.25 o
   4   9  25     1369.15     1326.82     36.56 o
   5   9  25       15.26        1.36     11.77 o
   6   9  25      165.34      176.84     18.52 o
   7   9  25      964.50      971.40     38.72 o
   8   9  25       13.80       28.10     13.48 o
   9   9  25        8.91        3.39     12.92 o
  10   9  25      186.82      217.11     23.11 o
  11   9  25      168.64      140.54     26.12 o
   0  10  25      250.48      273.55     47.45 o
   1  10  25      832.42      719.26     29.62 o
   2  10  25        1.89        8.30     10.90 o
   3  10  25        0.86       -8.82     10.63 o
   4  10  25     1223.61     1195.03     36.06 o
   5  10  25       24.13       24.21     12.86 o
   6  10  25     1117.21     1020.27     35.80 o
   7  10  25      250.87      228.72     21.01 o
   8  10  25       95.38      113.22     19.31 o
   9  10  25       66.45       53.72     16.91 o
  10  10  25       24.25       12.84     16.60 o
   1  11  25      323.90      286.14     20.54 o
   2  11  25       33.11       54.01     13.25 o
   3  11  25        0.00        7.15     11.52 o
   4  11  25     3314.83     3168.61     59.10 o
   5  11  25       12.98       -5.51     12.02 o
   6  11  25        2.84       -0.03     12.48 o
   7  11  25       32.92       15.75     13.11 o
   8  11  25        2.15       13.17     14.23 o
   9  11  25      391.78      434.57     29.87 o
   0  12  25       26.56       24.84     16.26 o
   1  12  25        4.40       13.91     11.62 o
   2  12  25       55.54       45.48     13.75 o
   3  12  25       50.13       80.71     15.35 o
   4  12  25       16.52        9.06     13.46 o
   5  12  25      283.99      318.34     23.50 o
   6  12  25      909.68      903.00     36.40 o
   7  12  25       27.45       64.08     18.25 o
   8  12  25      338.46      449.45     34.39 o
   1  13  25       11.45      -11.98     12.06 o
   2  13  25      289.58      325.17     22.76 o
   3  13  25      470.02      439.26     26.31 o
   4  13  25      884.05      921.58     35.80 o
   5  13  25      140.80      117.38     18.09 o
   6  13  25       54.52       53.08     16.82 o
   7  13  25      752.09      780.19     37.83 o
   0  14  25      556.54      657.46     47.50 o
   1  14  25      249.57      266.30     23.57 o
   2  14  25      274.99      302.11     25.00 o
   3  14  25      720.10      705.06     35.04 o
   4  14  25      103.58       84.36     17.42 o
   5  14  25       48.52       39.99     16.51 o
   1  15  25        8.03       -8.11     15.05 o
   2  15  25      175.96      189.60     22.28 o
   3  15  25       15.21       -4.64     16.05 o
   0   0  26       92.21      131.21     21.71 o
   1   0  26      231.90      271.99     20.18 o
   2   0  26       30.51       23.34     10.70 o
   3   0  26       39.95       49.59     12.73 o
   4   0  26     2032.84     1996.53     44.63 o
   5   0  26     3062.97     3015.75     57.11 o
   6   0  26       41.98       26.23     13.87 o
   7   0  26      287.10      280.32     21.36 o
   8   0  26      146.72      140.65     16.32 o
   9   0  26     1017.67      935.32     37.86 o
  10   0  26      505.30      511.62     31.36 o
  11   0  26       13.20       27.80     16.23 o
  12   0  26       17.77       25.09     16.95 o
  13   0  26     1902.84     2133.17     87.68 o
   1   1  26      583.22      602.19     19.48 o
   2   1  26      520.44      541.96     18.52 o
   3   1  26      127.78       89.77      9.89 o
   4   1  26      369.02      371.92     15.84 o
   5   1  26      409.58      360.43     15.88 o
   6   1  26      742.08      765.43     22.49 o
   7   1  26     1201.95     1167.20     25.26 o
   8   1  26      444.10      319.39     19.00 o
   9   1  26      249.85      275.29     15.79 o
  10   1  26      130.21      108.25     13.05 o
  11   1  26      106.03      106.11     14.45 o
  12   1  26       46.10       15.31     13.46 o
  13   1  26       58.39       73.21     26.80 o
   0   2  26    11031.95    10189.77    126.11 o
   1   2  26       16.04       19.97      7.74 o
   2   2  26     1846.17     1952.65     30.75 o
   3   2  26      960.99      900.77     23.32 o
   4   2  26     1338.87     1341.83     25.70 o
   5   2  26        3.20       -2.28      7.15 o
   6   2  26      306.59      370.40     16.68 o
   7   2  26       18.93       14.41      7.68 o
   8   2  26     2441.32     2310.50     36.19 o
   9   2  26      204.30      188.38     16.54 o
  10   2  26      195.33      217.50     15.73 o
  11   2  26       67.71       71.16     13.73 o
  12   2  26        4.61       15.89     14.86 o
  13   2  26       18.46       15.06     18.45 o
   1   3  26       29.83       27.64      7.30 o
   2   3  26      424.84      412.01     15.61 o
   3   3  26     1148.11     1139.36     22.53 o
   4   3  26       59.47       57.67      8.77 o
   5   3  26     1493.89     1500.94     27.45 o
   6   3  26      903.26      872.52     23.36 o
   7   3  26        9.73        6.23      7.96 o
   8   3  26      336.30      315.50     17.37 o
   9   3  26      134.05      135.11     16.49 o
  10   3  26        3.50       -0.53      9.41 o
  11   3  26       90.81       84.69     15.08 o
  12   3  26      291.32      241.55     26.64 o
  13   3  26      109.50       93.36     33.26 o
   0   4  26     3630.26     3495.05     54.94 o
   1   4  26     1239.11     1192.42     21.86 o
   2   4  26      312.77      295.55     13.20 o
   3   4  26      358.15      441.66     16.27 o
   4   4  26      322.08      304.12     14.07 o
   5   4  26     5338.65     5186.39     56.62 o
   6   4  26       18.69       19.68      7.99 o
   7   4  26     1243.83     1159.36     27.57 o
   8   4  26      218.42      180.75     14.37 o
   9   4  26       77.84       67.87     11.67 o
  10   4  26       97.17       65.84     14.97 o
  11   4  26       21.67       12.12     13.78 o
  12   4  26        0.01       12.25     15.20 o
   1   5  26      115.92      124.60      9.62 o
   2   5  26      321.95      344.11     14.11 o
   3   5  26        5.15        2.92      6.33 o
   4   5  26     1310.26     1298.58     25.11 o
   5   5  26        5.79       19.24      8.16 o
   6   5  26      202.67      201.90     15.83 o
   7   5  26        5.35        0.39      8.68 o
   8   5  26        3.25       -9.60      9.60 o
   9   5  26       77.55       93.21     14.16 o
  10   5  26      265.37      287.95     20.57 o
  11   5  26      438.08      464.19     27.73 o
  12   5  26        6.04       -8.66     15.23 o
   0   6  26     1838.46     1839.14     35.04 o
   1   6  26      745.40      764.24     17.12 o
   2   6  26       88.54      106.69      8.24 o
   3   6  26     1193.35     1178.33     26.60 o
   4   6  26      258.70      214.52     14.06 o
   5   6  26     2542.91     2633.19     50.76 o
   6   6  26       11.11        0.94      9.20 o
   7   6  26     1518.00     1560.56     38.31 o
   8   6  26      104.41       71.49     13.78 o
   9   6  26      425.19      425.75     23.66 o
  10   6  26      259.23      282.58     24.24 o
  11   6  26      188.68      222.63     24.92 o
  12   6  26      151.12      159.50     24.47 o
   1   7  26       10.08       17.37      8.30 o
   2   7  26      715.93      698.65     24.55 o
   3   7  26      407.86      395.99     20.65 o
   4   7  26     3366.21     3315.17     50.50 o
   5   7  26      214.56      217.33     17.63 o
   6   7  26       74.80       98.87     14.39 o
   7   7  26      180.83      199.18     17.97 o
   8   7  26      148.38      132.21     16.44 o
   9   7  26        3.68      -11.18     11.18 o
  10   7  26       64.90       64.15     15.92 o
  11   7  26       15.96      -11.61     20.17 o
   0   8  26      359.34      372.37     28.61 o
   1   8  26      741.59      651.77     24.52 o
   2   8  26     1513.07     1433.43     36.13 o
   3   8  26        2.48       14.29     10.26 o
   4   8  26        1.27       -7.74      9.93 o
   5   8  26       44.22       62.31     12.90 o
   6   8  26     1747.34     1631.16     39.19 o
   7   8  26      113.82       71.55     19.15 o
   8   8  26        0.14       19.80     12.91 o
   9   8  26       52.92       50.29     15.84 o
  10   8  26      139.33      135.21     20.23 o
  11   8  26      154.75      163.71     26.63 o
   1   9  26      204.88      186.76     18.35 o
   2   9  26     2329.11     2100.84     51.24 o
   3   9  26      291.36      232.12     19.59 o
   4   9  26      463.30      437.49     25.38 o
   5   9  26       77.57       58.19     14.17 o
   6   9  26      371.61      309.22     22.61 o
   7   9  26      316.05      307.55     23.31 o
   8   9  26        1.36        7.55     12.30 o
   9   9  26      313.22      277.08     25.08 o
  10   9  26      803.81      934.94     41.93 o
   0  10  26       81.70       57.16     20.19 o
   1  10  26      111.56       82.92     14.22 o
   2  10  26        7.02       -2.72     10.73 o
   3  10  26      430.44      373.28     23.80 o
   4  10  26       36.52       33.79     13.10 o
   5  10  26       72.19       67.94     15.14 o
   6  10  26      209.34      185.16     19.14 o
   7  10  26     1348.19     1379.46     42.41 o
   8  10  26       11.72       23.07     21.81 o
   9  10  26      257.99      268.24     25.42 o
  10  10  26       50.38       62.22     18.02 o
   1  11  26      446.89      485.73     23.87 o
   2  11  26       25.28       21.48     12.30 o
   3  11  26      721.25      705.19     32.21 o
   4  11  26      520.02      539.64     35.72 o
   5  11  26       11.96        8.66     12.77 o
   6  11  26        0.58        0.24     12.78 o
   7  11  26      151.69      185.66     28.48 o
   8  11  26      271.03      333.35     27.84 o
   9  11  26      168.12      181.10     22.60 o
   0  12  26      258.52      223.64     31.36 o
   1  12  26       17.09       19.72     12.97 o
   2  12  26        7.06        1.39     12.39 o
   3  12  26      305.69      325.53     23.22 o
   4  12  26       30.21       25.68     14.06 o
   5  12  26        0.89        2.39     13.12 o
   6  12  26        0.20       -5.33     13.38 o
   7  12  26      130.45      114.21     19.48 o
   8  12  26        2.18       34.52     16.95 o
   1  13  26       33.26       10.17     13.20 o
   2  13  26      180.94      143.26     18.54 o
   3  13  26     1357.69     1379.56     40.07 o
   4  13  26       45.94       47.26     15.51 o
   5  13  26      116.02      109.30     18.30 o
   6  13  26      545.53      617.18     33.98 o
   7  13  26        9.96        8.68     28.01 o
   0  14  26       73.49       62.73     25.05 o
   1  14  26      734.64      894.67     38.83 o
   2  14  26      317.08      357.24     27.24 o
   3  14  26      223.94      204.86     22.77 o
   4  14  26       15.70       27.89     15.30 o
   5  14  26      400.85      424.17     29.71 o
   1  15  26      137.59       84.03     19.42 o
   2  15  26      330.34      389.14     28.87 o
   1   1  27     1937.01     1963.86     31.65 o
   2   1  27      823.31      784.05     22.20 o
   3   1  27      499.85      529.00     18.92 o
   4   1  27     1078.78     1067.96     23.52 o
   5   1  27      707.45      735.87     21.76 o
   6   1  27        3.50       -6.89      6.89 o
   7   1  27       48.74       53.15      9.32 o
   8   1  27       18.23       14.32      7.93 o
   9   1  27      498.36      575.19     21.66 o
  10   1  27        9.29       13.47      9.79 o
  11   1  27       45.59       66.63     12.86 o
  12   1  27       31.58       47.03     15.35 o
  13   1  27      369.16      435.21     33.99 o
   0   2  27     5671.53     5756.32     84.56 o
   1   2  27       10.67       -6.56      6.56 o
   2   2  27       72.23      112.79     10.53 o
   3   2  27       84.89       96.67     10.09 o
   4   2  27      671.48      606.61     20.26 o
   5   2  27     1326.34     1255.72     25.76 o
   6   2  27     3614.61     3416.06     44.86 o
   7   2  27      470.99      441.53     17.98 o
   8   2  27       10.18       11.56      8.29 o
   9   2  27      214.11      179.88     14.24 o
  10   2  27        4.78       -9.00      9.00 o
  11   2  27      378.62      405.58     23.26 o
  12   2  27      305.34      269.38     24.56 o
  13   2  27       17.39        5.20     18.98 o
   1   3  27     1181.46     1194.37     23.47 o
   2   3  27      237.22      217.51     12.47 o
   3   3  27     1858.82     1843.85     29.14 o
   4   3  27      632.51      607.01     20.26 o
   5   3  27       21.26       25.93     10.50 o
   6   3  27     1088.97     1031.98     24.27 o
   7   3  27      648.98      624.54     21.91 o
   8   3  27       34.09       21.19      9.24 o
   9   3  27      929.88      926.61     27.38 o
  10   3  27      280.01      323.14     19.50 o
  11   3  27      680.57      679.50     40.05 o
  12   3  27       37.05       30.07     17.81 o
   0   4  27     1566.30     1514.78     34.95 o
   1   4  27       34.24       36.81      7.55 o
   2   4  27      184.85      156.01     10.83 o
   3   4  27     2056.28     1889.63     31.33 o
   4   4  27       49.36       47.14      8.67 o
   5   4  27      672.76      757.50     21.93 o
   6   4  27      418.46      446.81     18.26 o
   7   4  27       34.62       22.40      8.71 o
   8   4  27       22.04       15.83     10.64 o
   9   4  27      300.36      270.78     17.34 o
  10   4  27      493.07      573.60     27.92 o
  11   4  27      117.69      115.07     17.54 o
  12   4  27      166.85      175.00     22.29 o
   1   5  27        3.28       10.86      7.33 o
   2   5  27      428.54      443.55     16.34 o
   3   5  27       27.85       38.25     10.38 o
   4   5  27     2399.21     2427.77     37.24 o
   5   5  27      269.56      267.65     15.84 o
   6   5  27      875.41      761.79     25.89 o
   7   5  27     1046.23      998.21     29.87 o
   8   5  27      139.33      132.38     15.18 o
   9   5  27       30.68       59.45     13.45 o
  10   5  27      233.41      202.28     19.33 o
  11   5  27      225.90      241.28     21.95 o
  12   5  27      523.30      549.41     36.97 o
   0   6  27     2386.49     2463.25     45.50 o
   1   6  27     1207.57     1283.26     23.53 o
   2   6  27      280.28      252.01     15.61 o
   3   6  27        0.05        0.07      7.00 o
   4   6  27     1595.37     1620.61     34.33 o
   5   6  27      555.36      531.09     26.05 o
   6   6  27      598.73      515.06     23.44 o
   7   6  27       15.82        5.11     11.11 o
   8   6  27       33.90       19.94     11.90 o
   9   6  27       22.28       21.14     11.74 o
  10   6  27        1.85       15.02     12.60 o
  11   6  27        5.48       14.12     14.93 o
  12   6  27       50.95       37.51     21.15 o
   1   7  27      344.86      295.14     25.06 o
   2   7  27       37.04       28.37     11.14 o
   3   7  27     2155.67     2053.50     40.71 o
   4   7  27       86.09       70.44     11.65 o
   5   7  27     1225.76     1168.13     33.72 o
   6   7  27     2055.45     1972.39     45.26 o
   7   7  27      593.29      503.26     26.35 o
   8   7  27       15.27       16.86     12.08 o
   9   7  27       95.77       85.93     18.01 o
  10   7  27       61.40       59.15     16.95 o
  11   7  27       60.06       83.53     19.33 o
   0   8  27      921.95      757.40     38.14 o
   1   8  27        9.17        0.69     12.66 o
   2   8  27      535.44      476.32     24.78 o
   3   8  27      244.77      285.51     20.26 o
   4   8  27      269.90      258.56     19.03 o
   5   8  27       17.08        4.81     12.78 o
   6   8  27       41.81       47.10     13.00 o
   7   8  27       69.65       90.65     16.28 o
   8   8  27        0.00        2.86     12.93 o
   9   8  27        5.71        8.45     14.35 o
  10   8  27      245.80      309.22     30.17 o
  11   8  27        0.00        2.77     14.98 o
   1   9  27        1.66       -0.35     11.70 o
   2   9  27        0.04      -10.43     10.43 o
   3   9  27       14.38        9.60     11.77 o
   4   9  27       89.44       55.11     14.56 o
   5   9  27      539.19      494.70     27.71 o
   6   9  27      322.68      306.50     23.27 o
   7   9  27      101.11       86.93     16.21 o
   8   9  27      213.61      219.50     25.40 o
   9   9  27      471.37      500.62     31.99 o
  10   9  27      222.55      283.41     26.72 o
   0  10  27      524.81      549.65     42.13 o
   1  10  27      286.45      268.24     20.66 o
   2  10  27       17.96        2.37     11.41 o
   3  10  27       22.18       20.06     12.68 o
   4  10  27      514.86      528.07     27.98 o
   5  10  27       93.47       78.95     15.86 o
   6  10  27      877.82      853.41     36.34 o
   7  10  27       35.76       30.08     14.59 o
   8  10  27      728.76      836.79     40.35 o
   9  10  27       44.87       24.06     16.20 o
   1  11  27      461.72      429.96     23.38 o
   2  11  27        7.46        4.27     12.00 o
   3  11  27       51.54       58.62     14.99 o
   4  11  27      962.52      942.92     37.27 o
   5  11  27      794.39      796.67     34.97 o
   6  11  27      400.73      378.49     25.79 o
   7  11  27      530.76      559.25     32.83 o
   8  11  27      702.98      737.59     39.00 o
   9  11  27      261.37      301.05     55.99 o
   0  12  27        4.90        0.74     21.72 o
   1  12  27        2.64       -4.96     11.98 o
   2  12  27      427.20      399.40     25.58 o
   3  12  27      173.43      167.48     19.31 o
   4  12  27        1.27       -6.12     12.88 o
   5  12  27      624.59      565.83     30.43 o
   6  12  27        0.07        0.72     14.68 o
   7  12  27       33.19       56.15     17.35 o
   1  13  27       11.34       26.17     15.73 o
   2  13  27        0.00      -13.63     13.63 o
   3  13  27      861.84      964.96     45.04 o
   4  13  27      634.66      662.29     32.73 o
   5  13  27        1.03       -4.23     14.93 o
   6  13  27       10.14       -1.15     15.12 o
   0  14  27       44.55       24.20     36.04 o
   1  14  27        0.01        8.52     16.35 o
   2  14  27      130.24      127.76     20.65 o
   3  14  27       11.31       28.09     17.36 o
   4  14  27      446.01      497.81     29.66 o
   0   0  28     8550.73     8193.71    155.49 o
   1   0  28     1200.23     1319.93     37.07 o
   2   0  28      107.42       64.99     14.10 o
   3   0  28        3.77        4.32     10.10 o
   4   0  28        5.37        5.42     11.17 o
   5   0  28      753.48      681.26     31.52 o
   6   0  28     1920.53     1836.46     51.43 o
   7   0  28       95.99       63.58     14.74 o
   8   0  28      195.59      115.51     15.69 o
   9   0  28        3.48        2.10     12.44 o
  10   0  28        9.54       22.50     15.44 o
  11   0  28       58.93       59.21     18.85 o
  12   0  28      141.99      130.32     26.47 o
  13   0  28       71.39      102.85     38.20 o
   1   1  28      335.54      334.03     15.86 o
   2   1  28      791.80      818.98     23.20 o
   3   1  28     2864.07     2910.74     40.03 o
   4   1  28       79.48      128.04     11.34 o
   5   1  28      953.83      927.47     28.08 o
   6   1  28      250.04      252.19     14.43 o
   7   1  28     1006.86     1018.38     26.59 o
   8   1  28      631.13      557.89     20.88 o
   9   1  28        7.54       -2.72      8.60 o
  10   1  28       66.84       88.05     13.02 o
  11   1  28       13.36       13.87     11.16 o
  12   1  28       64.78       69.76     17.91 o
   0   2  28     5612.42     5825.18     86.60 o
   1   2  28      253.47      229.38     13.44 o
   2   2  28     1738.32     1782.36     30.47 o
   3   2  28        9.27       19.24      8.44 o
   4   2  28        5.57       16.87      7.95 o
   5   2  28     2109.18     2064.80     33.56 o
   6   2  28      140.93      136.63     11.92 o
   7   2  28      216.52      222.54     15.02 o
   8   2  28      248.61      246.79     15.35 o
   9   2  28       15.40       28.54      9.81 o
  10   2  28      583.03      624.11     25.76 o
  11   2  28      417.66      390.13     26.66 o
  12   2  28       85.85       88.89     20.23 o
   1   3  28       67.01       97.44     10.08 o
   2   3  28      640.45      688.79     21.24 o
   3   3  28       77.64      120.28     11.22 o
   4   3  28       25.72       12.80      7.87 o
   5   3  28       98.49      109.33     11.00 o
   6   3  28      126.03      114.02     12.03 o
   7   3  28      197.44      235.72     14.99 o
   8   3  28      230.79      244.18     16.27 o
   9   3  28       60.56       46.89     11.25 o
  10   3  28        7.52       24.11     10.97 o
  11   3  28      685.15      812.29     38.37 o
  12   3  28      340.71      338.39     30.40 o
   0   4  28      934.53      944.50     29.49 o
   1   4  28       10.54       17.89      7.59 o
   2   4  28       25.77       33.60      7.92 o
   3   4  28       21.81       23.30      7.65 o
   4   4  28     1576.60     1550.13     28.65 o
   5   4  28       30.47       37.47      9.07 o
   6   4  28     3404.50     3272.27     48.75 o
   7   4  28      282.34      317.54     17.52 o
   8   4  28      313.44      321.24     21.92 o
   9   4  28        9.85        2.32      9.97 o
  10   4  28      654.26      699.03     30.77 o
  11   4  28        9.70        5.98     14.23 o
  12   4  28      185.37      158.04     23.27 o
   1   5  28       76.31      104.74      9.42 o
   2   5  28     1673.91     1707.19     29.35 o
   3   5  28      664.20      620.05     22.50 o
   4   5  28      153.70      177.41     13.18 o
   5   5  28      656.55      637.81     22.94 o
   6   5  28      232.47      206.33     15.77 o
   7   5  28       40.07       28.11     10.35 o
   8   5  28      387.63      386.68     25.12 o
   9   5  28        3.98       11.40     11.52 o
  10   5  28       73.59      106.77     16.68 o
  11   5  28        0.29       -4.02     14.31 o
  12   5  28       35.76       40.87     18.45 o
   0   6  28     3003.88     2883.51     61.80 o
   1   6  28     1738.02     1549.83     31.98 o
   2   6  28      567.61      615.38     22.83 o
   3   6  28      642.60      656.41     25.11 o
   4   6  28        1.32       -1.89      9.04 o
   5   6  28     1935.88     1949.72     51.27 o
   6   6  28       17.39       16.23     10.53 o
   7   6  28      107.34      106.95     15.46 o
   8   6  28      328.04      301.17     21.87 o
   9   6  28       38.24       59.45     13.71 o
  10   6  28      158.05      138.08     19.39 o
  11   6  28       21.37       28.47     15.87 o
   1   7  28      581.72      515.84     23.68 o
   2   7  28        3.05        4.09      9.82 o
   3   7  28      239.37      194.80     16.71 o
   4   7  28     1360.39     1320.32     36.96 o
   5   7  28      344.80      305.93     23.61 o
   6   7  28      280.96      249.93     19.71 o
   7   7  28       10.25       -7.90     11.04 o
   8   7  28       20.97      -11.24     11.24 o
   9   7  28       79.16       69.21     16.08 o
  10   7  28        0.09       11.61     14.86 o
  11   7  28      272.56      322.25     28.74 o
   0   8  28      763.77      779.84     48.51 o
   1   8  28       67.25       19.41     11.76 o
   2   8  28      925.49      973.32     33.69 o
   3   8  28      103.65       92.77     15.32 o
   4   8  28      240.68      244.38     19.08 o
   5   8  28      309.49      298.45     20.78 o
   6   8  28      345.55      378.29     25.14 o
   7   8  28      524.03      472.14     28.12 o
   8   8  28       68.12       35.47     14.65 o
   9   8  28      160.80      195.55     22.59 o
  10   8  28      219.54      269.96     25.68 o
   1   9  28       90.75       53.12     15.02 o
   2   9  28       70.48       85.14     16.36 o
   3   9  28       62.79       45.32     13.68 o
   4   9  28      923.02      843.02     35.22 o
   5   9  28       52.56       39.16     14.24 o
   6   9  28      245.95      235.73     21.34 o
   7   9  28       29.14       22.65     13.86 o
   8   9  28       51.86       57.04     16.58 o
   9   9  28      234.58      247.56     24.45 o
  10   9  28       13.27       12.72     19.72 o
   0  10  28       31.11       36.65     20.12 o
   1  10  28      447.35      425.83     25.22 o
   2  10  28      288.63      262.98     21.22 o
   3  10  28     1182.54     1061.46     37.17 o
   4  10  28      122.66      100.58     16.51 o
   5  10  28        6.26       11.47     12.95 o
   6  10  28      302.97      284.71     23.11 o
   7  10  28       36.17       36.55     15.37 o
   8  10  28      476.38      570.55     36.62 o
   9  10  28      646.51      660.88     37.37 o
   1  11  28        1.26       -0.71     12.21 o
   2  11  28        8.49       11.16     12.93 o
   3  11  28      320.48      349.19     24.73 o
   4  11  28       27.55        1.85     13.04 o
   5  11  28      246.42      197.78     20.38 o
   6  11  28       56.97       32.68     15.22 o
   7  11  28      272.67      294.61     36.55 o
   8  11  28      707.34      768.55     39.16 o
   0  12  28        8.19        0.89     16.30 o
   1  12  28        5.80      -11.00     12.45 o
   2  12  28       20.44       19.03     14.13 o
   3  12  28      288.82      272.34     23.19 o
   4  12  28        0.16       -5.58     13.49 o
   5  12  28      234.02      216.47     21.64 o
   6  12  28       64.23       32.55     17.71 o
   7  12  28     1838.70     1972.90     54.21 o
   1  13  28      167.73      127.05     20.05 o
   2  13  28        0.66      -10.45     13.23 o
   3  13  28      593.76      572.14     30.99 o
   4  13  28       12.64       13.20     15.25 o
   5  13  28       65.16       29.20     17.05 o
   6  13  28        1.04        8.97     15.76 o
   0  14  28       59.02       72.44     26.32 o
   1  14  28      202.24      191.67     23.03 o
   2  14  28      118.44       92.41     28.56 o
   3  14  28       34.95       30.87     17.75 o
   4  14  28     1119.78     1183.09     45.96 o
   1   1  29      464.09      424.29     18.08 o
   2   1  29      924.16     1004.36     24.02 o
   3   1  29     1126.00     1196.11     25.66 o
   4   1  29     5005.96     4805.76     55.28 o
   5   1  29        1.91       -1.85      7.88 o
   6   1  29      195.35      186.87     13.27 o
   7   1  29      223.36      236.24     19.67 o
   8   1  29       94.75      106.76     12.13 o
   9   1  29      306.26      332.63     18.26 o
  10   1  29      170.17      162.27     15.63 o
  11   1  29       88.12       72.25     17.43 o
  12   1  29      611.77      717.86     45.63 o
   0   2  29      732.97      971.57     37.92 o
   1   2  29      623.52      704.26     22.30 o
   2   2  29        3.40       30.48      8.76 o
   3   2  29     2221.34     2124.23     34.19 o
   4   2  29     2492.72     2321.63     36.01 o
   5   2  29       22.51       46.34      9.72 o
   6   2  29     2915.47     2782.27     40.98 o
   7   2  29        5.08       -4.11      8.10 o
   8   2  29      832.31      827.05     27.09 o
   9   2  29      759.74      682.94     25.12 o
  10   2  29      188.31      242.13     18.96 o
  11   2  29      115.14       93.15     16.43 o
  12   2  29      136.28      122.61     24.60 o
   1   3  29     1154.95     1147.52     26.84 o
   2   3  29       16.70        3.56      7.80 o
   3   3  29     1007.58     1015.38     24.59 o
   4   3  29     1866.58     1841.23     31.65 o
   5   3  29      557.71      587.90     20.84 o
   6   3  29      653.86      628.93     23.10 o
   7   3  29     3723.48     3677.62     51.75 o
   8   3  29      342.85      300.71     17.81 o
   9   3  29       94.92      113.42     13.87 o
  10   3  29      906.52      858.70     32.23 o
  11   3  29      156.48      218.87     22.76 o
  12   3  29        7.08       23.56     17.03 o
   0   4  29      826.51      822.25     43.40 o
   1   4  29     1612.12     1604.08     27.58 o
   2   4  29     1030.77     1064.07     25.83 o
   3   4  29       94.67       69.05      9.71 o
   4   4  29       84.69       82.11     11.24 o
   5   4  29      478.63      433.31     19.07 o
   6   4  29     1792.48     1874.52     36.28 o
   7   4  29      207.21      145.96     14.65 o
   8   4  29      198.63      214.58     17.07 o
   9   4  29      246.40      218.69     17.67 o
  10   4  29       15.05       33.33     13.97 o
  11   4  29       19.12       36.88     15.90 o
  12   4  29        7.96       11.56     18.04 o
   1   5  29      299.80      322.59     15.04 o
   2   5  29      567.29      579.00     20.48 o
   3   5  29       22.58       16.18      8.34 o
   4   5  29      982.00      970.95     27.91 o
   5   5  29     2032.53     2063.54     40.59 o
   6   5  29      161.54      166.87     14.99 o
   7   5  29      314.24      286.68     19.29 o
   8   5  29      572.92      519.77     27.72 o
   9   5  29      487.35      529.66     26.78 o
  10   5  29      339.50      341.96     24.67 o
  11   5  29        0.01        6.78     16.94 o
  12   5  29       60.64       71.46     26.30 o
   0   6  29       25.64       48.57     14.16 o
   1   6  29       81.45       78.74     11.52 o
   2   6  29       92.91       98.32     12.83 o
   3   6  29      995.61      964.02     44.88 o
   4   6  29       31.08       42.23     11.61 o
   5   6  29     1945.38     1968.64     40.01 o
   6   6  29     1045.67     1056.84     44.44 o
   7   6  29     2867.18     2890.17     55.29 o
   8   6  29       11.64        1.56     11.79 o
   9   6  29      721.36      804.94     34.15 o
  10   6  29      157.52      159.64     20.70 o
  11   6  29      224.26      256.30     25.07 o
   1   7  29      515.20      518.51     24.21 o
   2   7  29      190.55      154.95     15.48 o
   3   7  29      235.96      218.47     17.48 o
   4   7  29     1595.44     1606.71     41.35 o
   5   7  29       59.48       68.43     14.17 o
   6   7  29      280.28      273.14     20.47 o
   7   7  29      133.87      137.64     17.19 o
   8   7  29      277.46      275.41     21.56 o
   9   7  29        0.18        2.91     13.98 o
  10   7  29      200.99      223.00     24.97 o
  11   7  29       36.01       40.21     17.71 o
   0   8  29       36.41        6.65     18.15 o
   1   8  29      295.99      248.82     22.49 o
   2   8  29        2.79       10.61     12.38 o
   3   8  29      220.74      184.57     20.37 o
   4   8  29      665.99      669.15     31.46 o
   5   8  29      546.12      523.43     28.81 o
   6   8  29      859.88      819.51     35.88 o
   7   8  29     1824.93     1715.37     46.00 o
   8   8  29       54.84       41.38     15.74 o
   9   8  29      130.42      177.38     24.88 o
  10   8  29       15.07       44.64     17.34 o
   1   9  29      434.53      307.08     24.45 o
   2   9  29       12.47       18.93     13.67 o
   3   9  29        9.93       26.82     12.69 o
   4   9  29      268.77      307.51     23.16 o
   5   9  29      808.36      679.76     32.52 o
   6   9  29      557.22      495.03     28.69 o
   7   9  29        0.87        1.05     13.11 o
   8   9  29       62.57       82.68     18.23 o
   9   9  29        1.67       13.20     15.45 o
  10   9  29       90.72       92.64     22.85 o
   0  10  29      168.04      188.33     29.89 o
   1  10  29      477.24      521.64     27.76 o
   2  10  29        6.24       -4.87     12.09 o
   3  10  29     1038.38     1064.07     38.84 o
   4  10  29        0.92       22.53     13.60 o
   5  10  29       27.91       30.77     14.63 o
   6  10  29      517.84      547.65     30.92 o
   7  10  29        1.38       -5.34     14.38 o
   8  10  29        0.77       16.26     15.14 o
   9  10  29      417.91      552.58     34.89 o
   1  11  29      187.24      205.22     20.22 o
   2  11  29       57.60       73.62     16.36 o
   3  11  29       34.58       37.09     14.52 o
   4  11  29       82.07       63.04     16.59 o
   5  11  29      326.41      337.98     25.45 o
   6  11  29      192.31      170.12     22.35 o
   7  11  29       22.25       73.96     18.40 o
   8  11  29       34.44       31.70     16.97 o
   0  12  29      305.84      346.45     32.21 o
   1  12  29      206.94      211.95     21.15 o
   2  12  29       31.67       19.04     14.70 o
   3  12  29      338.82      303.36     24.14 o
   4  12  29      174.63      181.60     20.76 o
   5  12  29       45.07       59.59     17.09 o
   6  12  29      124.92      123.49     21.00 o
   7  12  29      161.75      226.48     28.62 o
   1  13  29      100.95      125.73     21.02 o
   2  13  29       10.42       27.66     15.86 o
   3  13  29        1.20        5.19     15.35 o
   4  13  29      323.90      379.22     27.13 o
   5  13  29      221.15      211.45     24.34 o
   0  14  29        1.49      -22.59     22.64 o
   1  14  29        3.15       -9.76     16.50 o
   2  14  29       28.56        9.50     17.51 o
   3  14  29       74.06       35.11     18.39 o
   0   0  30     1276.97     1295.56     61.86 o
   1   0  30      401.04      388.62     25.01 o
   2   0  30     1532.46     1604.36     42.26 o
   3   0  30      381.02      327.34     23.54 o
   4   0  30      611.80      635.92     30.94 o
   5   0  30      852.53      806.00     34.91 o
   6   0  30     3825.10     3625.93     68.25 o
   7   0  30        4.10        8.15     12.54 o
   8   0  30       75.73       51.84     13.72 o
   9   0  30       96.38       63.29     15.78 o
  10   0  30        6.59        9.03     14.55 o
  11   0  30        1.36       -2.21     17.29 o
  12   0  30      175.33      249.98     39.41 o
   1   1  30      429.56      407.30     18.24 o
   2   1  30        2.40       11.78      8.95 o
   3   1  30        3.92        5.12      8.35 o
   4   1  30      223.16      247.67     16.31 o
   5   1  30      571.02      603.64     21.57 o
   6   1  30      575.81      470.67     19.56 o
   7   1  30     2034.82     1982.30     35.13 o
   8   1  30       38.98       24.43      9.59 o
   9   1  30      258.13      237.41     16.74 o
  10   1  30        1.90        0.65     10.40 o
  11   1  30        0.73       -7.27     12.10 o
  12   1  30      392.57      429.74     33.02 o
   0   2  30     2040.71     1962.95     62.64 o
   1   2  30      629.62      549.18     20.23 o
   2   2  30      243.17      241.33     14.63 o
   3   2  30     1620.00     1649.42     30.35 o
   4   2  30      120.70      131.96     12.61 o
   5   2  30      325.32      319.03     16.56 o
   6   2  30        1.52        6.98      8.39 o
   7   2  30      132.40       83.92     11.42 o
   8   2  30      599.93      567.69     23.50 o
   9   2  30        3.14        4.50      9.44 o
  10   2  30        4.77        6.03     11.26 o
  11   2  30      261.80      244.51     23.25 o
  12   2  30        3.30       30.51     19.29 o
   1   3  30      328.05      351.26     16.87 o
   2   3  30      141.42      122.27     11.57 o
   3   3  30      707.93      778.05     23.66 o
   4   3  30        6.95       12.88      8.17 o
   5   3  30      695.75      760.67     23.40 o
   6   3  30      222.60      259.09     16.27 o
   7   3  30       67.96       32.14     10.05 o
   8   3  30       31.94       22.64     10.63 o
   9   3  30      333.45      307.42     19.02 o
  10   3  30        4.44       -4.05     11.95 o
  11   3  30       11.34       26.67     15.07 o
  12   3  30      238.37      263.92     30.25 o
   0   4  30      952.01     1051.64     54.73 o
   1   4  30     2817.10     2678.13     38.45 o
   2   4  30       58.15       66.13      9.76 o
   3   4  30     2240.48     2129.07     34.35 o
   4   4  30      325.22      381.10     18.12 o
   5   4  30      340.35      326.15     17.29 o
   6   4  30        3.41       21.11     10.41 o
   7   4  30       32.68       22.82     10.37 o
   8   4  30       10.83        4.44     10.55 o
   9   4  30      411.94      446.67     33.45 o
  10   4  30       54.42       64.35     15.61 o
  11   4  30     1001.98     1049.02     44.51 o
  12   4  30      109.83       51.98     20.26 o
   1   5  30     1334.69     1310.79     27.70 o
   2   5  30     1858.82     1802.22     35.77 o
   3   5  30       92.11       89.22     16.13 o
   4   5  30     2096.74     2078.97     40.88 o
   5   5  30     1088.52     1092.36     31.75 o
   6   5  30       99.50      107.50     14.87 o
   7   5  30      429.51      481.77     27.79 o
   8   5  30      134.30       93.17     15.62 o
   9   5  30      831.25      894.09     35.41 o
  10   5  30      913.98      973.53     50.89 o
  11   5  30      110.91       99.08     20.98 o
   0   6  30       18.56       15.84     14.75 o
   1   6  30       40.59       50.02     10.92 o
   2   6  30      514.54      437.38     23.19 o
   3   6  30      157.18      148.27     15.42 o
   4   6  30      364.22      344.04     21.50 o
   5   6  30        6.44        2.23     10.31 o
   6   6  30      822.22      793.48     32.88 o
   7   6  30       19.91       17.88     12.01 o
   8   6  30      498.15      488.74     27.57 o
   9   6  30       73.16       51.75     14.19 o
  10   6  30       50.26       37.51     16.29 o
  11   6  30       84.06       96.95     19.32 o
   1   7  30        3.98       17.41     10.76 o
   2   7  30      217.50      201.87     17.36 o
   3   7  30      366.57      393.07     24.93 o
   4   7  30       37.04       45.61     13.75 o
   5   7  30      853.95      751.36     31.31 o
   6   7  30      753.22      726.11     31.59 o
   7   7  30      233.23      221.77     19.79 o
   8   7  30      184.74      173.66     19.73 o
   9   7  30      204.40      239.44     24.17 o
  10   7  30       17.55       20.84     15.88 o
   0   8  30      933.80      864.66     65.06 o
   1   8  30       30.17       23.04     13.57 o
   2   8  30      388.99      419.51     27.93 o
   3   8  30        3.49       -3.42     20.71 o
   4   8  30        0.59       11.76     12.59 o
   5   8  30      841.10      809.15     35.26 o
   6   8  30      242.98      255.72     21.95 o
   7   8  30      610.51      566.38     31.14 o
   8   8  30       37.36       11.69     15.13 o
   9   8  30       73.73      101.87     21.79 o
  10   8  30      205.70      244.77     25.98 o
   1   9  30       19.53       29.86     15.46 o
   2   9  30       19.67       -5.11     12.87 o
   3   9  30       15.37       30.12     13.20 o
   4   9  30        1.80       -5.95     12.55 o
   5   9  30     1186.30     1219.69     41.68 o
   6   9  30      968.00      940.91     38.94 o
   7   9  30       30.84       32.84     15.92 o
   8   9  30      126.98      135.73     20.45 o
   9   9  30      197.95      237.29     34.75 o
   0  10  30      573.15      535.32     44.61 o
   1  10  30       20.99       16.74     14.30 o
   2  10  30      274.59      275.94     24.98 o
   3  10  30      413.63      359.07     24.81 o
   4  10  30      224.16      201.79     21.01 o
   5  10  30      595.71      578.92     31.52 o
   6  10  30       44.61       52.70     15.73 o
   7  10  30        1.86        5.27     15.06 o
   8  10  30      237.15      250.61     32.37 o
   1  11  30      232.87      195.49     20.70 o
   2  11  30      149.42      167.18     20.03 o
   3  11  30        1.61       -4.48     13.31 o
   4  11  30        0.89        2.45     13.58 o
   5  11  30      108.05      101.39     18.35 o
   6  11  30      391.09      363.92     29.08 o
   7  11  30      420.69      526.52     33.65 o
   8  11  30      124.00      107.02     25.72 o
   0  12  30       49.54       31.34     24.90 o
   1  12  30        3.05       -7.50     13.60 o
   2  12  30     1921.87     2053.31     49.85 o
   3  12  30       18.59       16.24     14.88 o
   4  12  30     1080.49     1010.00     40.17 o
   5  12  30       15.75       -4.38     16.00 o
   6  12  30      154.69      114.64     20.90 o
   1  13  30        0.51      -11.31     15.88 o
   2  13  30        3.62        6.54     15.39 o
   3  13  30      642.92      679.79     34.93 o
   4  13  30      115.54      135.94     22.20 o
   5  13  30      213.45      209.16     24.86 o
   0  14  30        3.85      -30.26     30.26 o
   1  14  30       43.82       24.22     18.55 o
   2  14  30      422.59      414.52     31.22 o
   1   1  31      187.04      181.56     13.72 o
   2   1  31       47.37       37.67      9.36 o
   3   1  31       25.03       34.00      9.75 o
   4   1  31     8760.27     8562.51     83.62 o
   5   1  31      518.65      538.58     21.05 o
   6   1  31      182.23      154.40     13.33 o
   7   1  31      814.71      769.84     26.58 o
   8   1  31      111.58       98.09     12.29 o
   9   1  31       86.70       75.74     12.58 o
  10   1  31       42.06       42.70     12.46 o
  11   1  31      463.17      538.55     32.40 o
  12   1  31      288.34      285.58     28.24 o
   0   2  31      882.43      912.75     50.83 o
   1   2  31        0.02        7.65      8.31 o
   2   2  31      530.10      512.30     19.96 o
   3   2  31     1562.32     1595.03     30.46 o
   4   2  31      121.45      135.61     12.47 o
   5   2  31      347.29      349.56     17.22 o
   6   2  31      171.78      184.33     15.60 o
   7   2  31     1485.32     1421.90     31.69 o
   8   2  31        4.44       19.84     10.00 o
   9   2  31      301.74      307.13     19.38 o
  10   2  31      261.88      254.63     20.98 o
  11   2  31        7.25        8.22     14.41 o
  12   2  31        0.02      -18.31     18.38 o
   1   3  31      247.32      246.77     14.81 o
   2   3  31     1049.76     1021.57     25.11 o
   3   3  31      423.53      399.37     17.95 o
   4   3  31      712.61      769.03     23.89 o
   5   3  31     3179.34     3175.85     51.61 o
   6   3  31     1726.65     1671.64     35.12 o
   7   3  31        7.42       -8.46      8.46 o
   8   3  31       52.06       51.51     12.18 o
   9   3  31      369.60      387.53     21.57 o
  10   3  31       78.80       54.77     14.75 o
  11   3  31      563.79      555.81     36.54 o
  12   3  31      380.72      415.61     62.17 o
   0   4  31       69.27       65.78     14.41 o
   1   4  31        0.17       43.38      9.09 o
   2   4  31      562.82      497.77     19.60 o
   3   4  31        0.60        5.16      8.23 o
   4   4  31      855.59      875.94     25.93 o
   5   4  31     1418.83     1431.09     31.86 o
   6   4  31     2898.34     2758.00     49.67 o
   7   4  31      193.28      189.16     16.17 o
   8   4  31      165.46      144.11     16.51 o
   9   4  31      111.33       82.95     15.13 o
  10   4  31        1.07        2.91     13.15 o
  11   4  31      195.10      222.75     23.85 o
   1   5  31     1163.83     1170.88     30.97 o
   2   5  31     1777.62     1826.03     36.22 o
   3   5  31      638.65      662.09     26.91 o
   4   5  31      451.28      454.10     22.77 o
   5   5  31      631.99      642.92     35.75 o
   6   5  31      818.02      905.82     31.74 o
   7   5  31        9.89      -10.66     11.46 o
   8   5  31       59.17       64.93     14.86 o
   9   5  31      302.68      273.88     24.46 o
  10   5  31       80.80      108.15     17.64 o
  11   5  31       11.21       29.23     18.27 o
   0   6  31     1557.50     1391.02     49.89 o
   1   6  31       11.41       25.27     11.28 o
   2   6  31       13.10        1.24     10.47 o
   3   6  31       31.54       16.01     11.04 o
   4   6  31       35.37       31.34     11.98 o
   5   6  31       76.95       44.22     12.88 o
   6   6  31      904.01      899.06     35.11 o
   7   6  31      165.16      161.25     18.44 o
   8   6  31      165.92      160.34     20.88 o
   9   6  31        1.17        5.66     12.86 o
  10   6  31      340.94      328.36     26.21 o
  11   6  31      631.59      690.21     48.54 o
   1   7  31      671.72      635.33     27.63 o
   2   7  31       20.98       10.62     11.97 o
   3   7  31       16.22        7.57     12.05 o
   4   7  31      594.54      584.77     34.49 o
   5   7  31      132.70      127.48     16.69 o
   6   7  31       61.14       65.67     14.59 o
   7   7  31      881.28      830.45     38.97 o
   8   7  31       23.30       23.83     15.34 o
   9   7  31      113.78      162.09     21.86 o
  10   7  31      215.20      175.89     23.98 o
   0   8  31       50.98       88.48     24.97 o
   1   8  31      491.71      427.15     28.57 o
   2   8  31      130.13      122.00     19.32 o
   3   8  31        3.81       26.08     14.73 o
   4   8  31      432.65      421.71     27.11 o
   5   8  31     1310.72     1235.18     54.93 o
   6   8  31      269.45      258.92     23.38 o
   7   8  31      174.34      156.32     19.67 o
   8   8  31      116.72      120.01     20.82 o
   9   8  31       65.57       46.54     17.24 o
  10   8  31      183.06      214.73     24.66 o
   1   9  31       92.89       52.79     16.13 o
   2   9  31        3.67       22.39     14.19 o
   3   9  31        4.07       -0.89     12.84 o
   4   9  31        0.94        0.48     13.55 o
   5   9  31       62.34       47.99     15.84 o
   6   9  31       17.55       35.76     15.21 o
   7   9  31       86.83       94.13     19.05 o
   8   9  31      104.59      113.77     20.09 o
   9   9  31        0.20       25.36     16.97 o
   0  10  31     1322.77     1307.43     60.55 o
   1  10  31      154.58      107.97     18.98 o
   2  10  31       24.02       25.69     14.01 o
   3  10  31      203.23      229.45     22.07 o
   4  10  31       55.96       53.70     15.87 o
   5  10  31        1.40       17.18     14.94 o
   6  10  31       95.39       66.86     18.62 o
   7  10  31        1.05       -0.12     15.26 o
   8  10  31      147.07      179.95     23.58 o
   1  11  31       33.41       46.30     17.54 o
   2  11  31      103.33      104.43     18.10 o
   3  11  31        1.27       -6.00     14.00 o
   4  11  31      180.26      134.37     19.96 o
   5  11  31      126.61      135.29     21.56 o
   6  11  31        7.90       11.02     16.60 o
   7  11  31        2.20       39.84     18.08 o
   0  12  31      286.26      271.66     30.98 o
   1  12  31       22.90       12.88     14.51 o
   2  12  31       44.62       28.66     15.76 o
   3  12  31       26.32       22.07     15.93 o
   4  12  31        6.43       12.30     15.60 o
   5  12  31        4.83       16.54     17.80 o
   6  12  31       44.50       21.96     17.86 o
   1  13  31       30.10        8.03     17.30 o
   2  13  31        5.13      -16.71     16.71 o
   3  13  31       27.01       20.76     17.51 o
   4  13  31     1020.67     1026.10     45.72 o
   0  14  31        4.94       -7.38     36.93 o
   0   0  32      416.22      477.22     54.51 o
   1   0  32     1226.03     1253.40     39.05 o
   2   0  32      316.01      365.58     25.47 o
   3   0  32      526.71      437.42     26.86 o
   4   0  32     3386.85     3260.44     64.32 o
   5   0  32     2668.45     2584.44     57.02 o
   6   0  32     1379.31     1286.56     46.29 o
   7   0  32     1678.26     1621.15     46.11 o
   8   0  32      525.47      544.39     43.86 o
   9   0  32      212.69      265.25     27.05 o
  10   0  32      482.74      600.58     39.49 o
  11   0  32        8.07       30.47     25.95 o
  12   0  32        0.05       27.69     28.37 o
   1   1  32      118.28      108.81     11.92 o
   2   1  32        0.02        6.75      8.39 o
   3   1  32       45.57       30.84      9.76 o
   4   1  32       20.02       56.40     11.22 o
   5   1  32      147.67      116.74     12.17 o
   6   1  32       88.89      105.24     12.21 o
   7   1  32       16.03       22.69      9.85 o
   8   1  32       57.26       23.50     10.17 o
   9   1  32      606.43      738.35     32.61 o
  10   1  32       19.24        8.12     12.75 o
  11   1  32        0.95       -3.41     14.44 o
  12   1  32       70.91      154.56     30.89 o
   0   2  32      693.50      685.51     33.10 o
   1   2  32      869.30      944.56     26.24 o
   2   2  32      425.40      415.55     18.87 o
   3   2  32      586.70      623.53     22.27 o
   4   2  32      185.51      181.17     13.80 o
   5   2  32      109.12      121.84     12.38 o
   6   2  32      183.99      176.66     14.76 o
   7   2  32        4.33       26.37     10.52 o
   8   2  32      113.67      108.34     13.16 o
   9   2  32      287.91      292.45     20.31 o
  10   2  32      168.00      204.84     19.43 o
  11   2  32        7.28       10.50     17.49 o
   1   3  32     1093.85     1090.52     26.68 o
   2   3  32       49.06       49.70     10.27 o
   3   3  32      689.96      665.68     24.86 o
   4   3  32     2294.58     2247.13     38.67 o
   5   3  32      267.16      231.53     16.24 o
   6   3  32      105.49      133.93     13.82 o
   7   3  32      235.57      185.27     17.44 o
   8   3  32      708.25      700.57     28.80 o
   9   3  32        4.28        4.16     11.49 o
  10   3  32       14.05       10.01     13.93 o
  11   3  32      595.66      654.39     42.58 o
   0   4  32     1725.41     1718.11     44.29 o
   1   4  32     2559.99     2503.24     38.25 o
   2   4  32      667.45      691.31     23.92 o
   3   4  32      293.76      301.43     23.75 o
   4   4  32     1778.18     1717.71     37.53 o
   5   4  32     1144.98     1120.74     33.47 o
   6   4  32     2099.84     1939.59     41.58 o
   7   4  32       51.37       25.53     11.25 o
   8   4  32       91.83       94.44     15.12 o
   9   4  32        8.15       -4.71     12.74 o
  10   4  32       49.22       69.71     17.19 o
  11   4  32      418.93      425.79     30.33 o
   1   5  32      696.14      649.08     25.27 o
   2   5  32        1.89       29.83     11.44 o
   3   5  32      168.60      153.06     15.46 o
   4   5  32       38.31       78.96     13.05 o
   5   5  32      186.28      200.17     19.92 o
   6   5  32       29.21       26.10     11.45 o
   7   5  32       33.97       11.82     12.65 o
   8   5  32      210.69      181.81     19.66 o
   9   5  32       49.98       47.34     14.60 o
  10   5  32      303.26      339.87     27.29 o
  11   5  32       51.39       23.49     18.09 o
   0   6  32        1.44       30.86     16.74 o
   1   6  32      258.86      243.13     19.05 o
   2   6  32       66.16       94.11     14.55 o
   3   6  32        4.47       -9.93      9.93 o
   4   6  32      394.02      407.15     23.90 o
   5   6  32      715.42      716.82     33.52 o
   6   6  32      748.83      760.45     33.15 o
   7   6  32       68.54       97.63     16.10 o
   8   6  32       16.41       32.81     15.26 o
   9   6  32        1.55        3.28     13.12 o
  10   6  32       25.87       15.73     18.99 o
   1   7  32      223.63      183.76     17.53 o
   2   7  32     1067.57     1048.83     38.32 o
   3   7  32      166.14      162.59     18.79 o
   4   7  32      665.40      719.77     33.60 o
   5   7  32       31.73       27.83     12.89 o
   6   7  32      272.72      275.98     21.70 o
   7   7  32      220.13      240.84     21.48 o
   8   7  32      681.46      701.79     38.35 o
   9   7  32      272.56      338.71     28.24 o
  10   7  32       47.71       61.05     18.64 o
   0   8  32      294.91      250.23     33.88 o
   1   8  32       42.38       47.19     15.86 o
   2   8  32      237.80      179.73     21.86 o
   3   8  32      484.24      482.01     30.83 o
   4   8  32      208.09      228.28     25.56 o
   5   8  32       30.50       30.34     14.86 o
   6   8  32      238.31      300.56     24.68 o
   7   8  32      200.19      188.45     22.58 o
   8   8  32      159.04      216.69     24.34 o
   9   8  32       55.50       43.22     17.26 o
   1   9  32       47.30       64.03     19.09 o
   2   9  32      879.86      804.23     38.39 o
   3   9  32      511.17      516.29     30.40 o
   4   9  32     2246.38     2284.71     53.88 o
   5   9  32       17.13       26.83     15.16 o
   6   9  32      146.38      154.65     21.80 o
   7   9  32      928.84      907.83     62.41 o
   8   9  32     1115.18     1220.58     62.86 o
   9   9  32      643.83      704.82     40.59 o
   0  10  32       52.92       40.60     24.47 o
   1  10  32      341.95      351.78     27.93 o
   2  10  32       71.19       34.36     16.13 o
   3  10  32      532.77      529.38     30.43 o
   4  10  32       31.61       47.14     23.32 o
   5  10  32       30.97       24.80     15.50 o
   6  10  32      621.65      628.19     36.62 o
   7  10  32     1642.89     1651.84     53.35 o
   8  10  32     1135.26     1065.57     46.60 o
   1  11  32       20.22       15.47     20.37 o
   2  11  32      484.19      476.26     29.81 o
   3  11  32      320.12      349.75     26.39 o
   4  11  32      254.05      234.49     23.56 o
   5  11  32        0.24       22.30     16.96 o
   6  11  32      150.33      116.97     21.33 o
   7  11  32       59.63       54.89     19.50 o
   0  12  32      156.19       77.20     29.29 o
   1  12  32      579.58      682.13     34.83 o
   2  12  32       21.98       23.07     16.31 o
   3  12  32       16.27       11.08     16.98 o
   4  12  32       17.82       45.12     18.31 o
   5  12  32      261.10      266.48     27.04 o
   1  13  32        7.92        1.09     17.96 o
   2  13  32     2141.25     2291.79     59.75 o
   3  13  32      682.20      610.68     36.79 o
   1   1  33        1.43        4.59      8.75 o
   2   1  33      203.62      243.69     15.71 o
   3   1  33      914.83      847.34     25.81 o
   4   1  33      435.02      407.68     19.23 o
   5   1  33        5.42        1.35      8.85 o
   6   1  33      110.56      118.82     13.36 o
   7   1  33      269.06      275.03     18.45 o
   8   1  33       11.23       23.15     10.81 o
   9   1  33       90.72      118.86     14.34 o
  10   1  33      105.88      124.23     18.30 o
  11   1  33      134.64      118.44     20.46 o
   0   2  33      574.96      605.32     39.33 o
   1   2  33       32.57       61.66     10.60 o
   2   2  33        0.01        4.06      8.83 o
   3   2  33        1.47       14.93      8.75 o
   4   2  33       84.58      100.54     12.98 o
   5   2  33      478.01      511.55     22.01 o
   6   2  33       71.78       73.24     11.93 o
   7   2  33      571.07      573.93     24.85 o
   8   2  33        1.95        3.19     10.55 o
   9   2  33       23.24       44.04     12.77 o
  10   2  33        9.16       29.57     14.98 o
  11   2  33      177.93      138.50     24.43 o
   1   3  33      159.19      177.88     13.89 o
   2   3  33     1716.90     1688.17     32.07 o
   3   3  33       96.69       96.23     11.47 o
   4   3  33      623.44      662.96     23.94 o
   5   3  33      105.08       88.75     12.13 o
   6   3  33      443.81      472.34     22.51 o
   7   3  33        6.39        6.35     11.28 o
   8   3  33       50.00       81.39     14.04 o
   9   3  33       16.40       18.97     12.64 o
  10   3  33      173.78      214.26     24.35 o
  11   3  33      205.27      220.55     28.27 o
   0   4  33       39.11       94.58     15.81 o
   1   4  33     1886.55     1947.13     36.00 o
   2   4  33       46.31       58.42     10.88 o
   3   4  33      560.12      535.91     23.73 o
   4   4  33      192.12      190.40     18.95 o
   5   4  33      762.83      767.80     30.11 o
   6   4  33      336.50      299.18     20.50 o
   7   4  33      250.20      240.00     19.19 o
   8   4  33      526.26      519.15     26.74 o
   9   4  33       22.93        9.11     13.29 o
  10   4  33       31.60       35.96     15.88 o
  11   4  33     1759.14     1983.11     64.48 o
   1   5  33      546.79      548.05     25.35 o
   2   5  33       11.49        2.02     10.02 o
   3   5  33      156.85      153.43     15.77 o
   4   5  33     2074.51     1971.64     50.30 o
   5   5  33     1129.70     1188.18     36.95 o
   6   5  33        0.37        1.55     11.71 o
   7   5  33      313.76      279.09     22.18 o
   8   5  33       62.28       44.60     16.47 o
   9   5  33       81.01       98.99     17.23 o
  10   5  33       74.08      118.62     18.99 o
   0   6  33       56.54       41.88     18.63 o
   1   6  33     1072.42      921.64     33.41 o
   2   6  33      124.49      140.80     16.57 o
   3   6  33      923.66      887.25     33.73 o
   4   6  33      277.95      319.78     22.17 o
   5   6  33      515.23      506.83     31.49 o
   6   6  33      279.72      248.04     21.35 o
   7   6  33      209.02      241.11     20.96 o
   8   6  33        2.81       15.39     13.95 o
   9   6  33      241.44      233.11     22.03 o
  10   6  33        6.37        7.37     15.39 o
   1   7  33     1150.14     1048.58     38.84 o
   2   7  33     1443.34     1357.57     40.18 o
   3   7  33     1409.49     1415.39     40.76 o
   4   7  33      341.92      351.64     32.30 o
   5   7  33      129.83      106.66     16.33 o
   6   7  33      300.32      282.76     22.61 o
   7   7  33        4.64       18.17     18.70 o
   8   7  33        4.34       11.52     15.72 o
   9   7  33      730.48      689.41     39.39 o
  10   7  33      182.39      192.94     27.32 o
   0   8  33      124.05      128.79     52.71 o
   1   8  33      818.92      741.58     37.67 o
   2   8  33      594.31      607.74     34.63 o
   3   8  33       27.91       33.94     16.22 o
   4   8  33      883.99      847.18     38.10 o
   5   8  33       60.89       57.63     17.38 o
   6   8  33      385.83      384.77     27.41 o
   7   8  33      122.97       65.43     22.48 o
   8   8  33      158.54      124.54     25.10 o
   9   8  33       23.60       33.62     17.32 o
   1   9  33      806.99      775.93     38.50 o
   2   9  33       78.22       86.44     18.06 o
   3   9  33       92.38       82.67     17.37 o
   4   9  33       37.77       52.68     16.31 o
   5   9  33       29.38       20.19     15.47 o
   6   9  33        0.00        5.88     15.43 o
   7   9  33      755.40      848.19     42.38 o
   8   9  33      453.84      530.07     35.36 o
   0  10  33       24.00        0.37     22.47 o
   1  10  33       81.68       73.76     18.96 o
   2  10  33      182.83      140.22     19.88 o
   3  10  33      386.59      401.16     27.91 o
   4  10  33       13.89       14.16     14.83 o
   5  10  33       55.98       10.22     20.58 o
   6  10  33       66.44       39.38     20.02 o
   7  10  33      230.21      223.16     25.67 o
   1  11  33      295.88      219.67     22.87 o
   2  11  33       95.35       85.04     18.44 o
   3  11  33       25.53       13.14     15.60 o
   4  11  33        3.31      -12.25     14.21 o
   5  11  33        0.01        1.95     16.97 o
   6  11  33      191.15      181.76     24.50 o
   0  12  33      142.65      149.44     44.10 o
   1  12  33      326.13      397.26     30.27 o
   2  12  33       39.63       34.45     17.05 o
   3  12  33        1.06      -14.54     14.54 o
   4  12  33       87.69       89.34     21.54 o
   5  12  33        1.31        9.35     17.56 o
   1  13  33       78.44       52.43     20.40 o
   2  13  33      479.31      545.68     35.85 o
   0   0  34     1460.43     1328.02     80.07 o
   1   0  34      351.04      337.03     25.80 o
   2   0  34     4918.73     4914.93     92.33 o
   3   0  34      696.46      782.50     36.73 o
   4   0  34     2061.55     2085.13     64.21 o
   5   0  34      481.23      514.49     33.29 o
   6   0  34      973.39      961.08     39.82 o
   7   0  34      102.05      101.03     19.18 o
   8   0  34      641.64      732.91     41.52 o
   9   0  34        9.37        9.02     15.80 o
  10   0  34       70.15      118.38     24.77 o
  11   0  34      777.87      925.11     70.78 o
   1   1  34      474.79      510.40     21.63 o
   2   1  34       71.46       62.26     11.26 o
   3   1  34        4.22       30.50      9.99 o
   4   1  34      514.36      472.24     20.67 o
   5   1  34      240.23      224.36     15.65 o
   6   1  34        5.58        5.26      9.82 o
   7   1  34        3.27        0.66      9.54 o
   8   1  34        0.07       14.45     10.70 o
   9   1  34        0.03       13.77     12.36 o
  10   1  34       17.87       20.56     15.08 o
  11   1  34      173.02      207.57     25.49 o
   0   2  34       27.96       34.57     13.79 o
   1   2  34        1.56       12.74      9.22 o
   2   2  34      436.70      443.21     19.92 o
   3   2  34        2.73        1.51      8.82 o
   4   2  34        4.64       -1.62      9.01 o
   5   2  34      447.05      496.44     22.02 o
   6   2  34        6.61       15.80      9.96 o
   7   2  34      159.99      153.82     15.47 o
   8   2  34      340.22      367.26     22.14 o
   9   2  34      152.93      204.65     19.32 o
  10   2  34       52.08       54.56     17.74 o
  11   2  34      146.17      170.55     28.37 o
   1   3  34      205.89      200.09     14.57 o
   2   3  34      206.06      259.51     15.92 o
   3   3  34      143.79      129.59     13.31 o
   4   3  34     1307.61     1299.00     30.83 o
   5   3  34      178.90      174.63     15.64 o
   6   3  34      196.17      202.55     18.25 o
   7   3  34      761.65      811.22     32.26 o
   8   3  34      845.08      889.40     34.65 o
   9   3  34        0.76       -0.36     12.52 o
  10   3  34      145.16      173.49     21.52 o
  11   3  34       23.73       53.85     25.64 o
   0   4  34     1960.76     1956.41     55.37 o
   1   4  34     3473.43     3382.30     52.79 o
   2   4  34      133.34      118.09     14.41 o
   3   4  34      957.28      974.62     33.76 o
   4   4  34        0.36        3.10     10.60 o
   5   4  34       59.70       38.95     12.77 o
   6   4  34      913.07      943.70     36.14 o
   7   4  34      669.52      678.98     30.06 o
   8   4  34        6.92       -0.31     13.27 o
   9   4  34      110.37       95.32     17.61 o
  10   4  34        5.57       22.94     15.61 o
   1   5  34      351.03      341.08     23.11 o
   2   5  34      179.85      157.21     17.52 o
   3   5  34       79.38       50.65     13.89 o
   4   5  34      327.33      297.63     21.73 o
   5   5  34       37.43       59.82     16.97 o
   6   5  34       11.13       14.55     13.49 o
   7   5  34       14.26        4.17     12.62 o
   8   5  34        4.70       -6.52     13.41 o
   9   5  34      149.87      150.26     19.23 o
  10   5  34      107.99      114.68     20.06 o
   0   6  34     2414.50     2362.01     69.24 o
   1   6  34       62.50       49.60     13.75 o
   2   6  34       29.86        3.97     11.46 o
   3   6  34      202.26      231.28     19.81 o
   4   6  34       30.64       35.61     14.69 o
   5   6  34      514.15      509.54     30.54 o
   6   6  34      463.00      425.07     26.71 o
   7   6  34       21.62       26.27     15.20 o
   8   6  34       21.16       52.15     16.37 o
   9   6  34       71.70       47.70     17.35 o
  10   6  34      127.27      118.74     22.90 o
   1   7  34        9.16        5.79     13.78 o
   2   7  34      125.67      121.73     18.61 o
   3   7  34      939.32      993.33     38.92 o
   4   7  34      143.48      119.04     18.55 o
   5   7  34        3.59        4.70     14.05 o
   6   7  34      294.72      291.66     25.03 o
   7   7  34        2.21      -17.04     17.04 o
   8   7  34      126.59      127.02     21.45 o
   9   7  34        9.27       25.92     16.79 o
   0   8  34      730.20      696.29     53.92 o
   1   8  34      566.90      562.43     34.35 o
   2   8  34        4.64       11.53     19.17 o
   3   8  34       22.40      -14.07     14.32 o
   4   8  34      354.75      336.70     26.04 o
   5   8  34       72.76       50.87     16.65 o
   6   8  34       92.46      122.30     21.28 o
   7   8  34        0.28       -2.26     15.47 o
   8   8  34      100.42      112.07     21.29 o
   9   8  34       96.46       68.37     19.93 o
   1   9  34      488.47      463.95     31.82 o
   2   9  34      266.40      232.45     24.93 o
   3   9  34      304.02      284.73     25.04 o
   4   9  34       13.87       -5.01     14.28 o
   5   9  34      969.43      980.60     41.97 o
   6   9  34      126.42       99.63     24.34 o
   7   9  34        4.35       27.79     18.44 o
   8   9  34       45.34       74.91     20.11 o
   0  10  34        2.19       -2.14     21.99 o
   1  10  34       10.46       11.89     16.48 o
   2  10  34       90.62       90.56     18.31 o
   3  10  34      286.39      335.69     26.70 o
   4  10  34       33.80       29.91     18.05 o
   5  10  34      194.81      164.00     32.51 o
   6  10  34      507.81      556.65     35.70 o
   7  10  34       43.69       23.19     18.32 o
   1  11  34        9.84      -14.78     14.78 o
   2  11  34       17.70      -18.38     18.38 o
   3  11  34       31.82       20.05     16.74 o
   4  11  34      176.73      158.03     24.23 o
   5  11  34       54.70       73.25     20.74 o
   6  11  34       67.20       66.84     20.41 o
   0  12  34      534.43      592.10     51.39 o
   1  12  34      116.31      109.22     20.68 o
   2  12  34      736.73      758.04     37.76 o
   3  12  34      536.86      549.03     36.23 o
   4  12  34      452.54      472.04     34.50 o
   1  13  34      162.95      110.86     30.01 o
   1   1  35      893.14      950.44     28.70 o
   2   1  35      148.17      126.01     13.29 o
   3   1  35     3167.08     3131.29     46.36 o
   4   1  35      139.01      137.03     13.66 o
   5   1  35      594.97      593.16     24.41 o
   6   1  35       27.16       34.34     11.05 o
   7   1  35      693.42      712.28     30.06 o
   8   1  35       18.71       32.52     12.27 o
   9   1  35     1107.63     1116.95     41.21 o
  10   1  35      191.51      249.35     24.99 o
  11   1  35      345.36      432.94     38.58 o
   0   2  35      135.35      114.29     18.87 o
   1   2  35     1480.77     1466.78     31.14 o
   2   2  35        0.19       17.16      9.61 o
   3   2  35        4.04       24.75     10.14 o
   4   2  35       39.92       38.82     11.19 o
   5   2  35     1486.31     1430.45     33.52 o
   6   2  35      242.83      245.71     17.78 o
   7   2  35      155.66      122.51     15.60 o
   8   2  35       57.92       65.78     14.48 o
   9   2  35       25.08        9.61     12.73 o
  10   2  35       29.20       41.39     17.73 o
  11   2  35       31.18       33.33     19.85 o
   1   3  35       53.84       45.10     10.54 o
   2   3  35     2278.23     2262.42     40.35 o
   3   3  35      233.97      204.31     15.87 o
   4   3  35       56.90       51.88     11.46 o
   5   3  35      274.94      296.23     20.78 o
   6   3  35       55.12       25.36     15.77 o
   7   3  35       73.13       55.14     13.97 o
   8   3  35        0.09       15.02     13.04 o
   9   3  35      189.04      205.30     22.51 o
  10   3  35       21.24       27.48     18.53 o
   0   4  35     1152.76     1117.70     45.59 o
   1   4  35       64.90      123.96     15.99 o
   2   4  35      131.87      162.18     15.78 o
   3   4  35        0.03        2.61     10.37 o
   4   4  35      122.95      130.60     16.27 o
   5   4  35      169.67      147.10     17.74 o
   6   4  35     1088.87     1046.05     37.03 o
   7   4  35      162.34      158.88     17.54 o
   8   4  35      113.15      126.02     19.77 o
   9   4  35       51.31       15.91     15.56 o
  10   4  35      464.25      557.42     51.09 o
   1   5  35      570.02      593.16     29.04 o
   2   5  35        1.24       -0.25     11.56 o
   3   5  35      515.73      496.44     27.12 o
   4   5  35     1134.70     1094.95     37.59 o
   5   5  35      746.91      700.26     37.39 o
   6   5  35      483.08      487.83     29.88 o
   7   5  35       59.38       24.02     13.96 o
   8   5  35        7.87       -0.63     13.77 o
   9   5  35        0.56      -10.06     14.29 o
  10   5  35      210.76      325.70     27.99 o
   0   6  35      293.45      259.51     29.44 o
   1   6  35      360.82      418.53     25.31 o
   2   6  35      260.34      263.44     21.15 o
   3   6  35      173.77      147.13     19.45 o
   4   6  35     1002.86     1058.69     42.11 o
   5   6  35       82.10       67.41     17.09 o
   6   6  35      298.27      336.92     24.78 o
   7   6  35       17.36       15.11     15.22 o
   8   6  35       84.24       59.57     17.43 o
   9   6  35        1.07        5.41     15.96 o
   1   7  35      515.68      456.76     31.56 o
   2   7  35       15.79        4.50     15.36 o
   3   7  35      116.34      117.82     20.81 o
   4   7  35        1.87      -11.37     13.98 o
   5   7  35      901.93      872.54     47.36 o
   6   7  35        0.49      -10.33     15.31 o
   7   7  35      213.40      222.86     25.36 o
   8   7  35      739.06      832.98     45.72 o
   9   7  35       70.38       83.84     23.69 o
   0   8  35      340.08      284.23     38.27 o
   1   8  35       42.59       30.61     17.01 o
   2   8  35       72.17       60.02     18.66 o
   3   8  35       26.93       27.49     16.90 o
   4   8  35        3.64        9.84     15.59 o
   5   8  35     1057.28     1148.65     45.24 o
   6   8  35      611.91      664.61     38.70 o
   7   8  35      836.68      859.64     43.78 o
   8   8  35       76.40      101.34     20.87 o
   1   9  35        5.50       -0.65     16.04 o
   2   9  35      213.72      179.01     24.57 o
   3   9  35      925.89      962.51     44.44 o
   4   9  35      196.72      222.60     31.05 o
   5   9  35      153.63      167.45     22.95 o
   6   9  35      239.63      261.83     29.09 o
   7   9  35      443.77      429.94     32.83 o
   0  10  35      503.78      446.42     45.71 o
   1  10  35      144.10       94.82     22.69 o
   2  10  35       87.70       76.32     18.28 o
   3  10  35       35.04       18.16     16.10 o
   4  10  35      551.31      530.48     34.97 o
   5  10  35       22.35       -3.53     17.80 o
   6  10  35     1012.64     1165.40     50.78 o
   7  10  35        7.36       32.99     40.92 o
   1  11  35        1.19      -14.02     14.02 o
   2  11  35       99.45      114.21     20.29 o
   3  11  35       77.94       67.06     21.24 o
   4  11  35      203.88      241.82     27.09 o
   5  11  35       54.35       44.37     19.97 o
   0  12  35       23.39      -23.20     23.20 o
   1  12  35       15.58       12.83     17.12 o
   2  12  35      137.26      140.42     23.07 o
   3  12  35       95.31       82.99     22.10 o
   0   0  36      161.31      196.70     32.67 o
   1   0  36       17.36       -0.72     13.65 o
   2   0  36     2142.52     2213.41     54.74 o
   3   0  36       16.03        3.04     13.72 o
   4   0  36       60.28       42.66     16.08 o
   5   0  36     1375.55     1274.52     44.13 o
   6   0  36      642.05      704.90     67.86 o
   7   0  36       63.34       42.89     20.69 o
   8   0  36     3758.84     3804.36     94.57 o
   9   0  36      324.79      436.89     38.22 o
  10   0  36      158.90      316.78     43.37 o
   1   1  36      479.81      545.39     22.84 o
   2   1  36     1185.45     1173.26     31.42 o
   3   1  36      189.22      234.01     16.82 o
   4   1  36     1008.18      983.03     29.45 o
   5   1  36       49.72       42.62     11.40 o
   6   1  36      519.15      537.09     24.17 o
   7   1  36       16.50       30.26     12.03 o
   8   1  36     1920.03     2019.83     48.94 o
   9   1  36       80.53      104.18     19.15 o
  10   1  36        8.59       14.24     16.37 o
   0   2  36      402.79      474.65     30.57 o
   1   2  36      667.28      790.18     26.80 o
   2   2  36      473.17      507.57     21.81 o
   3   2  36     2142.94     2152.07     40.09 o
   4   2  36       53.51       59.79     12.39 o
   5   2  36       22.89       40.65     11.54 o
   6   2  36      653.27      696.53     33.85 o
   7   2  36       87.86       68.52     14.81 o
   8   2  36      483.55      439.75     27.26 o
   9   2  36       43.00       77.65     17.20 o
  10   2  36      313.60      334.85     33.33 o
   1   3  36        6.22       22.91     11.39 o
   2   3  36     1545.01     1636.82     37.28 o
   3   3  36       43.01       30.45     11.86 o
   4   3  36      135.23      122.26     16.06 o
   5   3  36       24.85       30.67     12.38 o
   6   3  36       16.69       10.49     12.23 o
   7   3  36       22.24       31.71     14.12 o
   8   3  36       41.77       40.13     14.65 o
   9   3  36       11.73       -2.65     14.19 o
  10   3  36       64.43       56.50     20.34 o
   0   4  36     3426.14     3163.96     74.28 o
   1   4  36      294.28      262.87     19.89 o
   2   4  36      381.47      336.10     22.30 o
   3   4  36       16.63        8.59     11.57 o
   4   4  36     1207.24     1216.43     41.70 o
   5   4  36      511.40      540.79     37.32 o
   6   4  36      213.74      190.13     19.94 o
   7   4  36       46.36       45.49     15.13 o
   8   4  36      122.70      120.86     19.49 o
   9   4  36       63.97      104.98     21.06 o
  10   4  36      650.93      663.98     43.67 o
   1   5  36      271.43      320.63     23.34 o
   2   5  36      389.11      381.87     24.78 o
   3   5  36       24.42       19.54     13.17 o
   4   5  36      591.18      586.92     29.54 o
   5   5  36       22.60       48.55     14.36 o
   6   5  36      571.54      619.81     39.08 o
   7   5  36        7.09       17.75     14.97 o
   8   5  36      116.69      132.13     21.64 o
   9   5  36       71.47       43.22     16.90 o
  10   5  36        7.54       67.87     49.00 o
   0   6  36        8.31        5.49     25.87 o
   1   6  36      134.39      133.90     17.60 o
   2   6  36      148.18       87.37     23.02 o
   3   6  36      111.42      125.08     19.34 o
   4   6  36       56.73       41.70     15.67 o
   5   6  36      122.23      203.30     21.67 o
   6   6  36        2.31       -4.97     12.95 o
   7   6  36        2.00      -12.02     13.76 o
   8   6  36       40.54       69.10     18.18 o
   9   6  36       35.95       63.27     20.04 o
   1   7  36       75.68       55.67     18.57 o
   2   7  36       31.16       29.88     17.10 o
   3   7  36      852.59      881.34     43.05 o
   4   7  36      272.50      260.28     26.40 o
   5   7  36      714.78      731.36     36.98 o
   6   7  36      202.20      219.33     24.90 o
   7   7  36      278.83      320.68     33.28 o
   8   7  36      196.51      203.96     25.50 o
   9   7  36       51.66       28.86     32.68 o
   0   8  36      144.64      115.82     30.67 o
   1   8  36        5.24      -14.01     14.63 o
   2   8  36        0.02        8.13     16.58 o
   3   8  36      120.19      148.74     23.13 o
   4   8  36     1247.28     1299.03     52.10 o
   5   8  36      100.37       70.40     24.45 o
   6   8  36      321.48      337.80     35.40 o
   7   8  36      273.79      258.05     27.14 o
   8   8  36       12.18        5.95     16.95 o
   1   9  36       30.50        6.45     17.06 o
   2   9  36        5.74       -3.17     16.15 o
   3   9  36       18.89       -1.56     16.73 o
   4   9  36      627.16      647.49     36.04 o
   5   9  36      161.38      124.43     22.49 o
   6   9  36       57.77       44.70     19.17 o
   7   9  36        6.66       14.35     18.14 o
   0  10  36      880.32      936.03     97.91 o
   1  10  36      278.99      283.96     27.95 o
   2  10  36       96.22       86.14     19.31 o
   3  10  36        0.10       -8.70     15.75 o
   4  10  36      105.00       91.44     21.52 o
   5  10  36       54.91       86.60     21.97 o
   6  10  36       37.10       14.47     18.72 o
   1  11  36      140.72      109.28     20.88 o
   2  11  36      307.36      347.05     29.09 o
   3  11  36      122.46       69.37     21.85 o
   4  11  36        1.48       -2.16     19.84 o
   5  11  36      142.70      108.99     25.33 o
   0  12  36       90.58       50.21     29.23 o
   1  12  36        2.17      -12.49     17.66 o
   2  12  36      264.85      304.33     30.58 o
   1   1  37     1641.35     1579.31     35.38 o
   2   1  37       22.08       49.75     11.56 o
   3   1  37      287.01      281.73     18.03 o
   4   1  37      558.80      535.05     23.80 o
   5   1  37        1.63       -4.32     10.18 o
   6   1  37      635.50      642.27     33.88 o
   7   1  37       52.02       38.18     14.27 o
   8   1  37      345.73      386.50     27.90 o
   9   1  37      878.84      943.17     41.20 o
  10   1  37       26.78       -5.51     19.13 o
   0   2  37      409.19      481.45     31.08 o
   1   2  37      617.91      585.45     23.45 o
   2   2  37       59.38       78.91     12.91 o
   3   2  37      734.44      820.52     28.30 o
   4   2  37     1231.88     1169.37     36.29 o
   5   2  37      102.65       94.44     15.72 o
   6   2  37      637.15      615.91     29.10 o
   7   2  37       93.53       80.92     16.67 o
   8   2  37       61.90       74.78     15.93 o
   9   2  37       17.03        7.56     15.44 o
  10   2  37      458.21      479.56     38.43 o
   1   3  37       74.96       91.58     14.49 o
   2   3  37      441.89      434.93     23.19 o
   3   3  37      913.70      900.11     34.12 o
   4   3  37       59.45       60.57     14.14 o
   5   3  37      520.04      575.25     28.62 o
   6   3  37     1146.02     1166.94     37.98 o
   7   3  37      248.44      245.24     25.83 o
   8   3  37      117.79      155.07     22.76 o
   9   3  37      410.30      396.82     38.94 o
  10   3  37      230.48      297.24     31.28 o
   0   4  37       66.56       99.57     22.85 o
   1   4  37      810.03      801.22     34.58 o
   2   4  37        4.43        6.07     12.60 o
   3   4  37      149.74      170.28     19.25 o
   4   4  37       31.75       29.72     13.73 o
   5   4  37      159.14      165.76     18.72 o
   6   4  37       43.96       73.16     16.31 o
   7   4  37      351.51      388.74     28.45 o
   8   4  37       17.25       19.00     15.94 o
   9   4  37       98.47      118.25     22.28 o
   1   5  37      676.29      648.91     31.45 o
   2   5  37       85.16       97.87     21.62 o
   3   5  37      409.84      443.20     27.06 o
   4   5  37      322.03      256.95     25.99 o
   5   5  37       20.76       26.89     15.29 o
   6   5  37        7.99       18.05     15.26 o
   7   5  37        6.52       14.66     15.62 o
   8   5  37       53.57       37.53     16.69 o
   9   5  37      195.85      204.80     25.35 o
   0   6  37        2.18       10.35     18.09 o
   1   6  37       13.70       40.07     14.57 o
   2   6  37       24.25       43.46     16.00 o
   3   6  37        8.60       -0.56     13.89 o
   4   6  37       86.84       77.43     18.13 o
   5   6  37     1372.04     1303.95     46.82 o
   6   6  37       91.69       92.99     19.38 o
   7   6  37      137.61      105.77     19.28 o
   8   6  37        0.01        5.62     16.88 o
   9   6  37       71.39       36.77     18.67 o
   1   7  37        9.75       11.32     16.42 o
   2   7  37      165.14      142.57     23.40 o
   3   7  37       40.50       39.58     17.95 o
   4   7  37      175.12      178.78     24.44 o
   5   7  37      166.91      130.88     30.16 o
   6   7  37      952.55      964.06     45.97 o
   7   7  37      123.99      177.21     24.30 o
   8   7  37       22.33       43.58     18.86 o
   0   8  37     1078.60      974.67     65.50 o
   1   8  37       35.85       31.61     18.03 o
   2   8  37       25.98       32.38     17.71 o
   3   8  37        4.41       23.30     17.19 o
   4   8  37       36.00       57.38     19.39 o
   5   8  37      361.26      308.51     29.09 o
   6   8  37      339.65      311.45     29.53 o
   7   8  37       10.04       25.87     21.66 o
   1   9  37      125.55      144.31     24.17 o
   2   9  37      146.94      161.42     24.56 o
   3   9  37        0.77      -14.26     16.50 o
   4   9  37      118.08      101.50     22.42 o
   5   9  37       10.43       12.86     18.03 o
   6   9  37       76.15       64.15     20.52 o
   7   9  37       16.66       19.03     33.65 o
   0  10  37        5.24      -23.85     23.85 o
   1  10  37      602.28      650.61     39.87 o
   2  10  37       82.98       68.25     21.39 o
   3  10  37       83.11       24.91     18.63 o
   4  10  37      282.05      262.32     28.55 o
   5  10  37        4.88      -13.69     17.87 o
   1  11  37       19.76        5.22     17.49 o
   2  11  37      133.39      121.79     24.36 o
   3  11  37       17.50       13.08     19.24 o
   4  11  37      210.00      207.46     27.56 o
   0  12  37        3.18      -21.07     24.72 o
   0   0  38      455.65      373.68     53.92 o
   1   0  38      747.55      781.35     39.15 o
   2   0  38      108.37       88.41     19.35 o
   3   0  38      561.32      535.89     32.87 o
   4   0  38      963.83      962.32     41.94 o
   5   0  38       16.90       20.18     19.47 o
   6   0  38     1192.58     1236.89     55.35 o
   7   0  38      376.79      337.10     38.08 o
   8   0  38     1735.38     1688.85    100.05 o
   9   0  38        4.39        7.96     24.73 o
  10   0  38      502.76      459.05     54.03 o
   1   1  38       35.96       60.27     12.19 o
   2   1  38      247.19      267.80     17.83 o
   3   1  38      178.40      138.90     15.45 o
   4   1  38      162.00      154.89     15.64 o
   5   1  38      158.36      106.32     13.82 o
   6   1  38       57.51       50.31     12.78 o
   7   1  38       21.20       24.10     13.67 o
   8   1  38      184.78      158.63     20.32 o
   9   1  38       52.92       64.90     17.90 o
  10   1  38       17.96       47.96     22.81 o
   0   2  38      361.69      432.52     33.52 o
   1   2  38      605.04      633.15     26.94 o
   2   2  38     1394.12     1384.79     33.87 o
   3   2  38      243.58      280.50     20.37 o
   4   2  38        0.22        5.09     11.39 o
   5   2  38       45.56       37.57     13.70 o
   6   2  38       15.55       42.05     14.06 o
   7   2  38        0.17      -12.27     12.27 o
   8   2  38     1351.23     1362.17     47.31 o
   9   2  38      217.88      274.58     27.28 o
  10   2  38       50.87       59.76     21.80 o
   1   3  38      337.67      351.63     21.74 o
   2   3  38      326.98      306.87     22.70 o
   3   3  38       11.87        8.02     14.28 o
   4   3  38      761.98      727.78     31.69 o
   5   3  38       36.82       12.27     12.65 o
   6   3  38      125.83       83.77     16.53 o
   7   3  38      123.19      106.66     17.78 o
   8   3  38       56.53       72.73     19.36 o
   9   3  38      559.54      588.49     40.07 o
   0   4  38     2414.16     2521.07    153.28 o
   1   4  38      107.53      109.74     17.49 o
   2   4  38       63.27       65.84     15.90 o
   3   4  38      130.39      115.59     18.19 o
   4   4  38     1499.46     1439.40     41.82 o
   5   4  38        3.98       21.55     13.80 o
   6   4  38        0.11       -2.20     13.23 o
   7   4  38        2.68       18.56     15.32 o
   8   4  38       44.57       29.69     16.99 o
   9   4  38      231.07      243.57     26.79 o
   1   5  38        0.07        5.94     13.16 o
   2   5  38        4.06       -9.18     12.75 o
   3   5  38      460.68      454.94     27.61 o
   4   5  38       41.85       39.94     16.68 o
   5   5  38      227.72      250.45     24.16 o
   6   5  38       43.93       50.82     17.09 o
   7   5  38       26.45       25.86     16.07 o
   8   5  38       86.01       77.53     18.79 o
   9   5  38       15.58       41.55     18.28 o
   0   6  38      234.44      329.09     34.84 o
   1   6  38        7.31      -12.46     13.60 o
   2   6  38       17.63        2.38     14.93 o
   3   6  38      140.42       83.28     18.70 o
   4   6  38      493.43      503.66     31.95 o
   5   6  38       43.74       43.86     19.13 o
   6   6  38      161.12      180.91     24.63 o
   7   6  38        7.51        7.49     17.24 o
   8   6  38      116.71      135.32     39.32 o
   1   7  38        1.20       21.30     17.56 o
   2   7  38       96.52       88.11     22.51 o
   3   7  38      277.43      263.42     27.66 o
   4   7  38       28.86       28.52     17.76 o
   5   7  38      370.78      419.63     33.09 o
   6   7  38      575.48      565.50     37.31 o
   7   7  38      309.82      332.33     30.45 o
   8   7  38      106.47       65.57     20.51 o
   0   8  38       23.85       53.12     28.29 o
   1   8  38      458.09      410.43     32.69 o
   2   8  38      795.77      810.94     43.34 o
   3   8  38      586.04      602.00     37.72 o
   4   8  38      774.33      710.33     41.22 o
   5   8  38     1728.30     1868.99     57.16 o
   6   8  38      336.03      370.76     31.63 o
   7   8  38     1104.62     1244.19     52.42 o
   1   9  38       17.48        0.93     17.72 o
   2   9  38      360.06      371.09     38.12 o
   3   9  38       14.30      -16.98     16.98 o
   4   9  38       89.79       77.53     21.16 o
   5   9  38      245.76      230.95     27.40 o
   6   9  38        3.77        7.72     18.88 o
   0  10  38      369.55      378.39     86.72 o
   1  10  38        0.82      -17.24     17.24 o
   2  10  38      322.59      290.69     29.58 o
   3  10  38      175.90      164.39     25.52 o
   4  10  38       31.58       65.99     20.22 o
   5  10  38       52.95       61.51     24.89 o
   1  11  38       67.32       51.91     21.64 o
   2  11  38      296.93      248.12     29.31 o
   3  11  38       71.55       46.21     21.15 o
   1   1  39      131.90      131.70     14.96 o
   2   1  39      228.35      255.37     18.37 o
   3   1  39       92.28       79.44     13.51 o
   4   1  39      206.38      229.93     17.81 o
   5   1  39       86.44      111.44     15.40 o
   6   1  39        6.43       19.80     13.82 o
   7   1  39        4.76       -0.29     13.38 o
   8   1  39      726.73      853.88     41.70 o
   9   1  39      131.59      129.75     26.56 o
   0   2  39     1008.96     1014.03     49.45 o
   1   2  39      863.10      879.46     32.60 o
   2   2  39      217.68      282.13     20.56 o
   3   2  39       71.21       65.25     14.22 o
   4   2  39        0.01       -3.24     11.86 o
   5   2  39      208.93      233.85     20.87 o
   6   2  39      260.57      230.22     21.91 o
   7   2  39       31.15       35.66     25.55 o
   8   2  39      109.84      155.93     21.77 o
   9   2  39       56.12      114.43     23.56 o
   1   3  39     1351.07     1392.36     40.23 o
   2   3  39       61.58       50.80     14.11 o
   3   3  39       27.20       19.06     13.14 o
   4   3  39        8.60       31.98     13.69 o
   5   3  39       58.68       69.41     16.61 o
   6   3  39       23.76      -13.47     17.32 o
   7   3  39      250.99      304.79     31.37 o
   8   3  39        0.15        2.64     16.68 o
   9   3  39      245.52      308.02     34.49 o
   0   4  39     5665.43     5550.40    120.53 o
   1   4  39      648.01      680.36     33.18 o
   2   4  39      454.19      421.91     27.12 o
   3   4  39      167.22      167.31     19.93 o
   4   4  39      230.69      233.55     21.80 o
   5   4  39      424.26      461.67     28.76 o
   6   4  39      922.37      945.85     52.20 o
   7   4  39       60.92       69.64     18.68 o
   8   4  39      367.61      326.33     29.81 o
   9   4  39      222.26      257.91     34.92 o
   1   5  39       40.82       23.20     14.34 o
   2   5  39      269.48      214.41     27.19 o
   3   5  39      589.07      602.91     31.75 o
   4   5  39        0.51        7.99     16.05 o
   5   5  39      559.66      562.68     33.60 o
   6   5  39      231.55      262.08     26.11 o
   7   5  39       21.29        4.67     16.18 o
   8   5  39       60.37       55.39     18.40 o
   0   6  39     1658.28     1506.91     74.11 o
   1   6  39      239.85      262.45     27.77 o
   2   6  39       22.10      -12.82     14.46 o
   3   6  39      417.72      383.99     30.13 o
   4   6  39      476.75      494.20     39.76 o
   5   6  39       55.90       41.34     19.13 o
   6   6  39       47.81       29.67     18.79 o
   7   6  39      202.32      182.33     24.72 o
   8   6  39      189.54      175.48     24.98 o
   1   7  39      260.72      215.09     26.50 o
   2   7  39      579.29      522.55     41.15 o
   3   7  39       96.38      109.67     23.07 o
   4   7  39     1511.64     1612.92     55.82 o
   5   7  39      140.78       89.54     22.41 o
   6   7  39        7.33       27.29     19.05 o
   7   7  39        4.33        1.36     17.69 o
   0   8  39       50.49       51.84     29.36 o
   1   8  39        1.35      -17.59     17.59 o
   2   8  39      438.95      429.98     33.60 o
   3   8  39      825.44      820.12     44.16 o
   4   8  39      201.91      170.58     25.75 o
   5   8  39     1366.06     1342.46     55.94 o
   6   8  39      481.44      432.14     42.14 o
   1   9  39      165.07      160.06     25.73 o
   2   9  39       88.41      111.96     23.74 o
   3   9  39      326.74      331.33     31.21 o
   4   9  39       93.27       59.78     22.60 o
   5   9  39      162.53      143.91     24.35 o
   0  10  39      641.61      575.25     56.14 o
   1  10  39      445.99      520.14     37.57 o
   2  10  39      247.11      247.69     29.01 o
   3  10  39       96.61       99.95     23.98 o
   4  10  39      292.12      370.08     33.55 o
   1  11  39        1.59      -19.17     19.17 o
   0   0  40       27.01        8.17     21.53 o
   1   0  40       93.51      104.86     20.50 o
   2   0  40      721.77      748.12     39.26 o
   3   0  40      257.75      280.90     29.29 o
   4   0  40      404.25      430.01     34.09 o
   5   0  40      208.09      241.95     29.29 o
   6   0  40      140.34      163.61     26.86 o
   7   0  40       45.42       22.02     23.82 o
   8   0  40       15.84       43.21     27.06 o
   9   0  40      244.34      196.27     49.74 o
   1   1  40      405.90      406.18     22.65 o
   2   1  40        8.54       66.18     13.20 o
   3   1  40      866.53      916.33     31.84 o
   4   1  40       41.20       41.21     13.81 o
   5   1  40        8.48        7.67     13.53 o
   6   1  40       26.01       26.65     14.55 o
   7   1  40       30.97       44.22     15.96 o
   8   1  40      665.06      731.23     38.04 o
   9   1  40      224.80      227.31     30.96 o
   0   2  40      107.90      195.41     26.54 o
   1   2  40      640.37      620.45     28.57 o
   2   2  40      773.40      867.43     33.35 o
   3   2  40      136.60      171.15     18.70 o
   4   2  40      390.54      447.60     26.22 o
   5   2  40      543.63      517.73     28.24 o
   6   2  40      951.97      874.90     38.17 o
   7   2  40      480.72      520.74     32.14 o
   8   2  40        3.71       31.57     17.52 o
   9   2  40      380.69      427.75     37.38 o
   1   3  40        2.41       34.73     15.36 o
   2   3  40      622.14      644.42     32.86 o
   3   3  40       93.10       85.58     22.63 o
   4   3  40       74.16       73.72     16.76 o
   5   3  40       83.04       69.21     16.88 o
   6   3  40       38.75       23.02     16.25 o
   7   3  40       39.00       30.35     15.97 o
   8   3  40        5.97       18.19     17.15 o
   9   3  40       26.49       81.05     26.68 o
   0   4  40       27.28      130.43     26.93 o
   1   4  40     1482.67     1494.70     47.27 o
   2   4  40      336.20      340.72     31.53 o
   3   4  40      405.47      444.72     27.97 o
   4   4  40        1.64        5.46     13.97 o
   5   4  40       35.46       37.69     15.33 o
   6   4  40       55.33       51.43     17.50 o
   7   4  40      232.66      173.30     22.62 o
   8   4  40      342.56      334.98     30.62 o
   1   5  40       23.08       23.41     14.97 o
   2   5  40       39.44       37.12     15.71 o
   3   5  40        2.04      -14.31     14.31 o
   4   5  40       26.91        1.57     14.69 o
   5   5  40       14.15       23.53     16.52 o
   6   5  40        0.44       14.06     16.26 o
   7   5  40        0.35      -15.92     17.55 o
   8   5  40        2.63       34.84     19.65 o
   0   6  40        0.23        6.52     26.17 o
   1   6  40       79.68       33.64     18.85 o
   2   6  40        0.65       -0.98     16.47 o
   3   6  40        4.66        4.39     18.31 o
   4   6  40      141.64      130.26     23.02 o
   5   6  40      348.59      347.19     30.67 o
   6   6  40      623.49      688.22     41.26 o
   7   6  40        0.05        4.36     17.38 o
   1   7  40       42.77       56.36     20.47 o
   2   7  40       34.92       -8.16     17.74 o
   3   7  40      153.66      169.13     24.88 o
   4   7  40      280.38      309.67     33.27 o
   5   7  40      140.08      111.11     23.30 o
   6   7  40        0.90       31.51     19.72 o
   7   7  40       17.81       22.61     19.06 o
   0   8  40      317.41      315.21     54.52 o
   1   8  40      148.64      112.01     23.84 o
   2   8  40       43.55        9.52     18.88 o
   3   8  40        8.14        3.29     18.52 o
   4   8  40      404.38      490.81     36.84 o
   5   8  40       14.35       80.06     21.72 o
   6   8  40      184.70      157.79     25.36 o
   1   9  40      512.42      565.61     39.01 o
   2   9  40      643.28      603.05     40.46 o
   3   9  40       23.70       42.65     21.31 o
   4   9  40       62.45       59.21     22.46 o
   5   9  40      208.00      241.97     28.39 o
   0  10  40        1.66      -10.83     33.04 o
   1  10  40      607.21      606.50     40.48 o
   2  10  40      203.34      216.61     28.89 o
   3  10  40      120.52       84.11     24.34 o
   1   1  41      190.64      181.41     18.59 o
   2   1  41     2356.82     2321.30     47.48 o
   3   1  41       67.30       75.76     15.50 o
   4   1  41      544.48      548.63     31.03 o
   5   1  41       33.05       23.29     14.11 o
   6   1  41       24.07       37.11     14.92 o
   7   1  41      113.70      104.83     21.47 o
   8   1  41     1326.28     1499.50     66.15 o
   9   1  41       65.97      112.34     54.88 o
   0   2  41     3684.86     3681.75     86.34 o
   1   2  41       25.59       23.62     13.16 o
   2   2  41      465.11      567.33     29.80 o
   3   2  41       11.57       23.66     13.94 o
   4   2  41        3.91      -10.35     12.72 o
   5   2  41      474.50      442.89     28.58 o
   6   2  41        1.03       14.44     17.29 o
   7   2  41      937.29      928.44     42.69 o
   8   2  41       46.45       48.03     18.76 o
   1   3  41     1398.93     1398.60     47.36 o
   2   3  41       38.14       32.91     15.97 o
   3   3  41     1053.09     1001.39     40.73 o
   4   3  41       21.64       25.30     15.68 o
   5   3  41      189.08      208.52     22.36 o
   6   3  41      697.09      726.04     37.83 o
   7   3  41        2.98       24.14     18.07 o
   8   3  41      289.22      377.72     31.89 o
   0   4  41      551.13      606.98     46.26 o
   1   4  41      346.66      377.59     26.69 o
   2   4  41      182.71      154.09     20.51 o
   3   4  41      317.85      329.86     25.06 o
   4   4  41       32.98       26.57     15.28 o
   5   4  41      413.80      468.13     34.95 o
   6   4  41      267.01      239.54     29.60 o
   7   4  41        8.09       44.48     19.14 o
   8   4  41      345.42      335.61     31.22 o
   1   5  41      633.06      587.52     32.54 o
   2   5  41       67.75       32.65     16.91 o
   3   5  41       96.27      114.45     20.81 o
   4   5  41      165.01      163.03     26.54 o
   5   5  41      721.60      634.62     36.36 o
   6   5  41        4.20       21.54     17.39 o
   7   5  41      166.06       82.96     20.95 o
   0   6  41      177.91      154.41     35.30 o
   1   6  41      376.17      359.43     31.96 o
   2   6  41      291.69      285.19     30.10 o
   3   6  41      326.25      292.85     30.22 o
   4   6  41        1.85       10.92     18.70 o
   5   6  41       27.56        0.83     18.42 o
   6   6  41      119.42      177.43     25.85 o
   7   6  41        0.77       10.69     19.58 o
   1   7  41      105.50       59.29     20.87 o
   2   7  41      254.52      271.20     29.41 o
   3   7  41       41.07       49.79     20.99 o
   4   7  41      594.44      653.95     41.43 o
   5   7  41       15.87       -2.70     18.69 o
   6   7  41      637.66      669.44     42.08 o
   0   8  41        1.97       -7.18     25.91 o
   1   8  41        1.43      -17.90     17.90 o
   2   8  41       55.98       23.04     20.99 o
   3   8  41       27.01       15.83     20.27 o
   4   8  41      179.59      179.19     27.51 o
   5   8  41     1979.28     2135.13     63.70 o
   1   9  41      102.02       66.89     40.66 o
   2   9  41       28.71       -3.62     19.33 o
   3   9  41        0.80        8.06     19.94 o
   4   9  41        2.07        0.92     20.20 o
   0  10  41       22.32       -7.27     29.64 o
   1  10  41       44.06       49.81     22.70 o
   2  10  41      166.11      158.38     60.57 o
   0   0  42      665.91      727.13     57.80 o
   1   0  42       35.35       12.65     17.47 o
   2   0  42       18.59       26.72     18.79 o
   3   0  42      908.66      813.47     45.94 o
   4   0  42     1073.01     1089.12     61.98 o
   5   0  42      269.37      164.49     33.82 o
   6   0  42      195.60      180.43     36.32 o
   7   0  42       23.55       50.81     27.51 o
   8   0  42       76.04       97.23     38.25 o
   1   1  42       52.11       58.62     15.01 o
   2   1  42       92.37      123.81     17.21 o
   3   1  42       16.23       23.97     14.72 o
   4   1  42       27.82       39.63     14.74 o
   5   1  42        0.00       -1.49     13.49 o
   6   1  42       43.82       72.35     18.17 o
   7   1  42        2.28       -3.07     18.61 o
   8   1  42       88.41      102.44     25.33 o
   0   2  42      584.85      777.96     61.67 o
   1   2  42      380.42      407.45     26.55 o
   2   2  42      623.01      633.65     31.55 o
   3   2  42     1369.21     1324.59     43.45 o
   4   2  42      493.91      494.19     30.09 o
   5   2  42      372.14      400.14     29.20 o
   6   2  42       38.10       63.16     17.65 o
   7   2  42      271.04      299.01     33.09 o
   8   2  42       65.86      125.92     37.86 o
   1   3  42      209.81      235.73     23.03 o
   2   3  42      378.11      479.90     30.28 o
   3   3  42      173.07      178.46     21.57 o
   4   3  42      184.30      179.51     21.38 o
   5   3  42      135.09      143.01     20.69 o
   6   3  42      150.14      208.16     29.15 o
   7   3  42       63.54       82.79     21.16 o
   8   3  42      243.64      274.05     42.32 o
   0   4  42       21.07       17.68     22.35 o
   1   4  42      395.27      443.22     30.95 o
   2   4  42       66.24       46.57     16.71 o
   3   4  42       95.67       65.28     17.40 o
   4   4  42      402.57      470.65     29.81 o
   5   4  42       15.60       63.74     19.10 o
   6   4  42     1464.62     1477.19     53.46 o
   7   4  42      321.18      421.01     33.89 o
   1   5  42       65.69       74.72     19.91 o
   2   5  42      110.32       66.06     18.71 o
   3   5  42      102.78       54.78     18.41 o
   4   5  42      206.06      201.77     24.31 o
   5   5  42        2.46      -15.42     16.42 o
   6   5  42      471.85      521.50     34.75 o
   7   5  42        4.80       44.53     28.94 o
   0   6  42      272.13      262.80     43.43 o
   1   6  42        1.60       12.31     19.46 o
   2   6  42      124.94      150.70     27.53 o
   3   6  42      329.89      335.90     33.28 o
   4   6  42       47.45       46.04     21.03 o
   5   6  42        0.17       -6.13     17.90 o
   6   6  42        9.04        6.95     18.49 o
   1   7  42        1.69        2.30     19.94 o
   2   7  42        0.60       19.85     19.86 o
   3   7  42       97.44      101.13     23.84 o
   4   7  42      341.73      329.48     32.51 o
   5   7  42       27.73       30.56     20.69 o
   0   8  42      538.44      532.39     68.85 o
   1   8  42      157.66      170.72     26.89 o
   2   8  42       23.21        9.67     20.84 o
   3   8  42     1765.62     1840.42     61.83 o
   4   8  42      263.35      365.93     34.29 o
   1   9  42       83.40       21.56     22.34 o
   2   9  42        9.43       10.47     20.49 o
   3   9  42     1146.54     1092.60     66.52 o
   1   1  43      508.68      544.23     28.40 o
   2   1  43       10.93       40.14     15.34 o
   3   1  43      370.55      404.27     27.90 o
   4   1  43      103.79      125.67     19.17 o
   5   1  43       38.93       54.97     16.50 o
   6   1  43       23.34       -4.00     22.84 o
   7   1  43      156.62      146.16     28.05 o
   8   1  43        0.97       -1.39     22.54 o
   0   2  43      312.49      404.92     40.41 o
   1   2  43        7.32       -5.29     16.86 o
   2   2  43      373.04      361.09     27.16 o
   3   2  43     2298.77     2305.86     54.55 o
   4   2  43        2.42       17.30     15.93 o
   5   2  43       27.42       48.21     16.96 o
   6   2  43        2.10       36.75     17.44 o
   7   2  43      323.88      422.79     52.59 o
   1   3  43      398.30      426.98     29.39 o
   2   3  43        5.98       -3.15     16.58 o
   3   3  43       37.66       34.11     16.36 o
   4   3  43      111.63      123.21     21.36 o
   5   3  43       31.52       34.77     17.08 o
   6   3  43       23.77       23.44     22.05 o
   7   3  43       72.68       61.55     20.23 o
   0   4  43      254.47      210.26     33.76 o
   1   4  43      231.53      275.19     25.08 o
   2   4  43       96.68       87.90     19.62 o
   3   4  43        2.43      -14.90     14.90 o
   4   4  43       20.27       41.91     18.61 o
   5   4  43       41.71       19.76     27.10 o
   6   4  43      201.90      223.24     27.35 o
   7   4  43      950.63      983.86     60.92 o
   1   5  43       13.20       -4.28     19.02 o
   2   5  43        8.17       21.63     17.65 o
   3   5  43       65.69       68.45     20.54 o
   4   5  43       51.60       47.63     19.84 o
   5   5  43      267.82      281.69     30.61 o
   6   5  43       12.76       25.07     20.03 o
   0   6  43       82.63       93.33     33.58 o
   1   6  43      410.91      438.92     36.54 o
   2   6  43       26.57       10.99     19.44 o
   3   6  43       76.42       63.25     22.11 o
   4   6  43       25.16       17.54     19.85 o
   5   6  43       35.02       18.67     19.49 o
   6   6  43      825.57      869.20     47.47 o
   1   7  43     1048.91     1122.56     53.50 o
   2   7  43       58.65       43.06     21.68 o
   3   7  43      462.75      421.56     36.34 o
   4   7  43        6.32       -0.52     19.26 o
   5   7  43       72.29       43.26     21.55 o
   0   8  43      335.38      374.03     50.00 o
   1   8  43      156.57      163.05     28.02 o
   2   8  43        0.29      -18.42     19.31 o
   3   8  43      255.05      352.01     34.03 o
   1   9  43       17.52       10.85     21.51 o
   0   0  44      365.27      301.57     53.07 o
   1   0  44      273.51      184.72     40.98 o
   2   0  44      107.81       65.79     25.42 o
   3   0  44      127.85      126.79     28.62 o
   4   0  44       49.72        2.26     28.10 o
   5   0  44        0.10       12.59     24.74 o
   6   0  44       82.22       80.42     30.79 o
   7   0  44       79.67       85.94     33.79 o
   1   1  44        1.91       22.03     14.43 o
   2   1  44      514.47      507.52     33.32 o
   3   1  44       20.09       40.76     16.02 o
   4   1  44        2.20        1.34     16.04 o
   5   1  44      272.86      281.28     32.45 o
   6   1  44      254.55      279.58     32.72 o
   7   1  44       47.12       42.54     22.77 o
   0   2  44      728.95      813.37     64.16 o
   1   2  44       36.88       22.65     16.04 o
   2   2  44      153.95      116.67     19.81 o
   3   2  44        4.96       68.06     18.06 o
   4   2  44        7.86       45.21     16.89 o
   5   2  44      790.70      848.06     42.11 o
   6   2  44      405.52      572.32     38.05 o
   7   2  44      199.48      207.18     35.18 o
   1   3  44      266.11      303.95     26.49 o
   2   3  44      355.28      324.59     26.95 o
   3   3  44       77.33       62.21     17.68 o
   4   3  44       60.84       87.30     23.86 o
   5   3  44       63.66       63.50     19.05 o
   6   3  44      192.12      209.10     27.07 o
   7   3  44        5.65       32.42     20.30 o
   0   4  44      236.66      281.01     36.49 o
   1   4  44      709.51      769.18     37.94 o
   2   4  44      139.34      157.31     21.89 o
   3   4  44       99.49       76.66     21.13 o
   4   4  44      131.84      146.75     27.09 o
   5   4  44       14.12        6.23     17.89 o
   6   4  44       34.29       31.38     19.37 o
   1   5  44       32.99      -18.10     19.50 o
   2   5  44      482.46      486.24     37.93 o
   3   5  44        1.53       -9.30     18.90 o
   4   5  44      467.47      536.17     39.76 o
   5   5  44       62.89       10.14     32.86 o
   6   5  44      143.31      151.73     28.00 o
   0   6  44       72.75      108.13     34.37 o
   1   6  44       52.50       44.88     22.66 o
   2   6  44       48.76       18.39     20.52 o
   3   6  44        5.88        4.55     19.82 o
   4   6  44      154.05      172.60     30.81 o
   5   6  44        2.81      -18.94     18.94 o
   1   7  44       27.05       46.72     23.08 o
   2   7  44        0.21       -5.06     20.66 o
   3   7  44        5.00        2.71     27.71 o
   4   7  44       13.75        6.11     19.93 o
   0   8  44       69.10       66.34     34.14 o
   1   8  44        1.59      -10.56     21.32 o
   2   8  44        4.23      -20.50     20.50 o
   1   1  45        0.08       30.29     18.39 o
   2   1  45        1.05       28.48     18.43 o
   3   1  45      467.35      486.78     36.42 o
   4   1  45      174.74      155.42     25.82 o
   5   1  45        0.04       35.53     20.59 o
   6   1  45        1.76      -18.66     19.75 o
   0   2  45       14.66       16.98     23.31 o
   1   2  45      281.59      291.69     26.15 o
   2   2  45       20.41       44.82     17.78 o
   3   2  45       23.06       50.73     17.51 o
   4   2  45       22.11       -3.97     16.24 o
   5   2  45        0.53       23.71     17.06 o
   6   2  45      126.60      145.96     28.04 o
   1   3  45      328.87      322.78     27.21 o
   2   3  45      100.79      119.74     20.99 o
   3   3  45        9.98       18.98     17.26 o
   4   3  45      889.07      949.93     45.02 o
   5   3  45        7.29       16.37     18.65 o
   6   3  45       21.19       43.22     20.39 o
   0   4  45      928.61     1023.48     78.65 o
   1   4  45      667.54      636.79     37.10 o
   2   4  45      838.90      829.11     43.17 o
   3   4  45      243.37      202.50     26.06 o
   4   4  45      165.41      200.43     26.35 o
   5   4  45       68.65       81.21     21.85 o
   1   5  45      344.18      364.16     34.73 o
   2   5  45        6.05      -18.91     18.91 o
   3   5  45        2.60      -18.73     18.73 o
   4   5  45      321.56      365.93     34.50 o
   5   5  45       28.16       32.96     21.46 o
   0   6  45      299.23      391.94     51.11 o
   1   6  45      545.55      546.13     40.39 o
   2   6  45       13.27      -19.80     19.80 o
   3   6  45       14.98       22.88     20.84 o
   4   6  45        3.42      -12.90     19.82 o
   1   7  45      765.45      783.86     47.52 o
   2   7  45       19.16      -19.91     19.91 o
   3   7  45      214.78      266.46     32.83 o
   0   0  46      422.38      457.66     65.48 o
   1   0  46       32.20      -13.60     21.90 o
   2   0  46     2112.90     2188.92    105.47 o
   3   0  46       32.04       25.29     27.54 o
   4   0  46      566.65      642.26     60.32 o
   5   0  46       95.89      127.10     47.87 o
   6   0  46       76.67       78.42     40.77 o
   1   1  46      339.57      412.16     35.26 o
   2   1  46      481.00      501.51     37.25 o
   3   1  46       62.07       52.58     20.84 o
   4   1  46       16.91       45.97     21.87 o
   5   1  46        0.20      -18.21     18.21 o
   6   1  46       38.26       30.41     22.60 o
   0   2  46      316.74      268.26     95.17 o
   1   2  46      122.83       90.75     25.86 o
   2   2  46      104.69       99.05     21.41 o
   3   2  46     1197.27     1272.16     51.63 o
   4   2  46        0.59        3.75     19.08 o
   5   2  46       16.31        2.21     20.35 o
   6   2  46        3.93       17.31     28.78 o
   1   3  46        4.31       10.44     16.28 o
   2   3  46       27.98       48.66     18.56 o
   3   3  46        7.98       16.44     17.92 o
   4   3  46        0.01       46.87     20.37 o
   5   3  46        3.80       43.05     21.29 o
   0   4  46     1272.78     1288.19     70.59 o
   1   4  46      123.59      144.81     24.27 o
   2   4  46      142.46      107.89     28.62 o
   3   4  46      365.09      400.82     34.84 o
   4   4  46       11.28       27.18     20.67 o
   5   4  46       35.49       63.94     22.56 o
   1   5  46      214.52      252.94     31.17 o
   2   5  46       19.66       -8.42     23.46 o
   3   5  46       62.33       80.44     25.30 o
   4   5  46       11.19        3.09     20.39 o
   0   6  46      996.41      995.16     83.51 o
   1   6  46        6.27      -15.65     24.87 o
   2   6  46       26.34       -4.83     20.89 o
   3   6  46       63.62      109.92     36.92 o
   1   7  46       22.06       46.73     36.73 o
   1   1  47      173.92      180.87     27.66 o
   2   1  47        0.65       -2.27     18.21 o
   3   1  47      582.16      576.38     48.02 o
   4   1  47       22.28       58.18     23.76 o
   5   1  47      267.89      268.58     33.73 o
   0   2  47       11.77       -1.55     26.28 o
   1   2  47      333.48      358.81     34.35 o
   2   2  47       60.63       25.31     20.13 o
   3   2  47      106.28      110.53     24.80 o
   4   2  47        0.30        0.78     19.24 o
   5   2  47      211.19      251.98     33.65 o
   1   3  47       17.48       11.23     18.80 o
   2   3  47      775.61      783.18     42.41 o
   3   3  47      116.52      133.71     23.42 o
   4   3  47      215.12      261.79     30.61 o
   0   4  47      144.77      176.47     39.75 o
   1   4  47      114.78      130.24     28.01 o
   2   4  47      188.79      182.13     26.15 o
   3   4  47       85.98       58.05     22.22 o
   4   4  47        0.04       11.07     22.36 o
   1   5  47       20.39        3.05     21.97 o
   2   5  47        6.84      -19.48     19.48 o
   3   5  47       44.08       32.22     22.90 o
   0   6  47      932.29     1186.55     82.67 o
   1   6  47      699.52      762.09     64.29 o
   0   0  48       36.28       61.69     50.82 o
   1   0  48        8.04       25.06     35.28 o
   2   0  48       95.73       88.22     57.11 o
   3   0  48      104.19       78.76     49.10 o
   4   0  48      494.23      492.11     80.40 o
   1   1  48      101.13       99.36     24.97 o
   2   1  48      292.67      330.73     36.31 o
   3   1  48       95.45      100.70     26.90 o
   4   1  48      322.01      363.56     38.23 o
   0   2  48      132.51       81.20     32.63 o
   1   2  48       57.34       52.68     21.93 o
   2   2  48      478.25      525.91     54.27 o
   3   2  48       80.54       74.84     23.67 o
   4   2  48      122.40      152.38     29.26 o
   1   3  48       88.82       69.35     23.89 o
   2   3  48      993.66     1137.66     55.79 o
   3   3  48      744.83      863.99     55.18 o
   0   4  48     1212.39     1296.09    120.29 o
   1   4  48      392.35      316.66     37.35 o
   2   4  48      316.57      347.63     37.59 o
   1   5  48       36.69       25.82     31.92 o
   1   1  49       12.99       -0.86     21.90 o
   2   1  49        0.00       49.83     23.80 o
   3   1  49        9.42       24.62     22.97 o
   0   2  49      106.96       89.48     35.21 o
   1   2  49      103.28       94.52     24.38 o
   2   2  49      253.79      256.11     31.56 o
   1   3  49       55.38       41.30     30.37 o
   2   3  49      348.36      430.35     53.27 o
   0   0  50        5.49       14.70     45.36 o
   1   0  50        5.34      -25.32     34.54 o
 
