# Supplementary material for: 2-Ethyl-3-hy­droxy-1-isopropyl-4-pyridone
Source: Acta Crystallogr Sect E Struct Rep Online. 2012 Oct 27;68(Pt 11):o3235–6. doi: 10.1107/S1600536812044091 (PMC3515315; doi:10.1107/S1600536812044091)
Supplement: Supplementary file 3 [file e-68-o3235-Isup3.cml]

<?xml version="1.0" encoding="UTF-8"?>
<cml convention="cmlDict:cmllite" xmlns="http://www.xml-cml.org/schema" xmlns:cmlDict="http://www.xml-cml.org/dictionary/cml/" xmlns:nameDict="http://www.xml-cml.org/dictionary/cml/name/">
  <molecule id="m1">
    <name dictRef="nameDict:unknown">2-Ethyl-3-hydroxy-1-isopropyl-4-pyridone</name>
    <atomArray>
      <atom id="a1" elementType="C">
        <label value="1" dictRef="cmlDict:locant"/>
      </atom>
      <atom id="a2" elementType="C">
        <label value="2" dictRef="cmlDict:locant"/>
      </atom>
      <atom id="a15" elementType="H"/>
      <atom id="a16" elementType="H"/>
      <atom id="a17" elementType="H"/>
      <atom id="a18" elementType="H"/>
      <atom id="a19" elementType="H"/>
      <atom id="a3" elementType="O">
        <label value="O" dictRef="cmlDict:locant"/>
      </atom>
      <atom id="a20" elementType="H"/>
      <atom id="a4" elementType="C"/>
      <atom id="a5" elementType="C"/>
      <atom id="a6" elementType="C"/>
      <atom id="a21" elementType="H"/>
      <atom id="a22" elementType="H"/>
      <atom id="a23" elementType="H"/>
      <atom id="a24" elementType="H"/>
      <atom id="a25" elementType="H"/>
      <atom id="a26" elementType="H"/>
      <atom id="a27" elementType="H"/>
      <atom id="a7" elementType="N" hydrogenCount="0">
        <label value="1" dictRef="cmlDict:locant"/>
        <label value="N" dictRef="cmlDict:locant"/>
      </atom>
      <atom id="a8" elementType="C" hydrogenCount="0">
        <label value="2" dictRef="cmlDict:locant"/>
      </atom>
      <atom id="a9" elementType="C" hydrogenCount="0">
        <label value="3" dictRef="cmlDict:locant"/>
      </atom>
      <atom id="a10" elementType="C" hydrogenCount="0">
        <label value="4" dictRef="cmlDict:locant"/>
      </atom>
      <atom id="a11" elementType="C">
        <label value="5" dictRef="cmlDict:locant"/>
      </atom>
      <atom id="a12" elementType="C">
        <label value="6" dictRef="cmlDict:locant"/>
      </atom>
      <atom id="a14" elementType="O" hydrogenCount="0">
        <label value="O" dictRef="cmlDict:locant"/>
      </atom>
      <atom id="a28" elementType="H"/>
      <atom id="a29" elementType="H"/>
    </atomArray>
    <bondArray>
      <bond id="a1_a2" atomRefs2="a1 a2" order="S"/>
      <bond id="a1_a15" atomRefs2="a1 a15" order="S"/>
      <bond id="a1_a16" atomRefs2="a1 a16" order="S"/>
      <bond id="a2_a17" atomRefs2="a2 a17" order="S"/>
      <bond id="a2_a18" atomRefs2="a2 a18" order="S"/>
      <bond id="a2_a19" atomRefs2="a2 a19" order="S"/>
      <bond id="a3_a20" atomRefs2="a3 a20" order="S"/>
      <bond id="a4_a5" atomRefs2="a4 a5" order="S"/>
      <bond id="a4_a6" atomRefs2="a4 a6" order="S"/>
      <bond id="a4_a21" atomRefs2="a4 a21" order="S"/>
      <bond id="a5_a22" atomRefs2="a5 a22" order="S"/>
      <bond id="a5_a23" atomRefs2="a5 a23" order="S"/>
      <bond id="a5_a24" atomRefs2="a5 a24" order="S"/>
      <bond id="a6_a25" atomRefs2="a6 a25" order="S"/>
      <bond id="a6_a26" atomRefs2="a6 a26" order="S"/>
      <bond id="a6_a27" atomRefs2="a6 a27" order="S"/>
      <bond id="a7_a8" atomRefs2="a7 a8" order="S"/>
      <bond id="a8_a9" atomRefs2="a8 a9" order="D"/>
      <bond id="a9_a10" atomRefs2="a9 a10" order="S"/>
      <bond id="a10_a11" atomRefs2="a10 a11" order="S"/>
      <bond id="a11_a12" atomRefs2="a11 a12" order="D"/>
      <bond id="a12_a7" atomRefs2="a12 a7" order="S"/>
      <bond id="a10_a14" atomRefs2="a10 a14" order="D"/>
      <bond id="a11_a28" atomRefs2="a11 a28" order="S"/>
      <bond id="a12_a29" atomRefs2="a12 a29" order="S"/>
      <bond id="a4_a7" atomRefs2="a4 a7" order="S"/>
      <bond id="a3_a9" atomRefs2="a3 a9" order="S"/>
      <bond id="a1_a8" atomRefs2="a1 a8" order="S"/>
    </bondArray>
  </molecule>
</cml>
